# Supplementary material for: Song type variations of Louisiana Waterthrush (Parkesia motacilla) and their geographic distributions
Source: PLoS One. 2021 Sep 1;16(9):e0256385. doi: 10.1371/journal.pone.0256385 (PMC8409629; doi:10.1371/journal.pone.0256385)
Supplement: S1 Appendix — (XLSX) [file pone.0256385.s001.xlsx]

## Sheet: Sheet1
Appendix
	Type A
	Type B
	Type C
	U anomalous
	U equivocal
	U mixed	A/B/C
	U mixed	A/B
	U mixed	A/C
	U mixed	B/C
	County	State	date	notes	duration	dur/note	% down	min freq	max freq	freq span	link
	Grayson	TX	2017-07-09	4	0.984	0.246	17.9	4022.3	5985	1962.7	https://ebird.org/view/checklist/S38053250					Macaulay Library ML 63020651
	Oklahoma	OK	2018-04-09	3	0.893	0.297667	19.3	4132.7	7353.1	3220.4	https://ebird.org/view/checklist/S44405725					Macaulay Library ML 93771431
	Marshall	KS	2018-05-26	4	0.905	0.22625	26.08	4350.3	5779.1	1428.8	https://ebird.org/view/checklist/S46054037					Macaulay Library ML 102127211
	Johnson	NE	2016-07-12	6	1.275	0.2125	14.8	4247	6952.3	2705.3	https://ebird.org/view/checklist/S30688486					Macaulay Library ML 31236961
	Blanco	TX	2018-04-17	6	1.323	0.2205	23.7	4022.6	6518.2	2495.6	https://ebird.org/view/checklist/S43727630					Macaulay Library ML 90387891
	Bandera	TX	2015-05-07	5	1.043	0.2086	27	4127.7	5832.1	1704.4	https://ebird.org/view/checklist/S48093032					Macaulay Library ML 112513531
	Comanche	KS	2017-04-03	5	1.182	0.2364	32.7	4291.3	6036.4	1745.1	https://ebird.org/view/checklist/S35675886					Macaulay Library ML 53363361
	Taney	MO	2017-03-23	4	1.092	0.273	40.7	4379.5	5561.1	1181.6	https://ebird.org/view/checklist/S35375300					Macaulay Library ML 52079851
	Monroe	TN	2012-05-08	3	1.313	0.437667	22.2	3580.8	5465.4	1884.6	https://ebird.org/view/checklist/S32610945					Macaulay Library ML 40278291
	Broward	FL	2017-05-02	5	1.319	0.2638	23.3	3701.9	5335.2	1633.3	https://ebird.org/view/checklist/S39130994					Macaulay Library ML 68611351
	Jones	GA	2018-05-06	3	1.081	0.360333	32	4157.5	6036	1878.5	https://ebird.org/view/checklist/S45364					Macaulay Library ML98630531
	Henry	GA	2018-03-29	4	1.29	0.3225	36.2	4529.4	6511.1	1981.7	https://ebird.org/view/checklist/S44059372					Macaulay Library ML 93318321
	Gwinnett	GA	2018-04-04	3	0.905	0.301667	38.8	4606.1	6675.1	2069	https://ebird.org/view/checklist/S44241964					Macaulay Library ML 96098121
	DeKalb	GA	2018-04-12	2	0.628	0.314	36.8	4403.8	6374.8	1971	https://ebird.org/view/checklist/S44499954					Macaulay Library ML 94161161
	Collier	FL	2018-10-17	4	1.196	0.299	22.7	3402.3	5867	2464.7	https://ebird.org/view/checklist/S49255653					Macaulay Library ML 119301311
	Collier	FL	2018-09-03	3	1.012	0.337333	22,2	4074.5	5867.3	1792.8	https://ebird.org/view/checklist/S48261758					Macaulay Library ML 113496111
	Rockingham	NC	2018-08-06	3	0.924	0.308	24.5	4219.1	5296.9	1077.8	https://ebird.org/view/checklist/S47685459					Macaulay Library ML 109946021
	Wyandotte	KS	2018-08-02	3	0.734	0.244667	28.3	4006.8	5683.6	1676.8	https://ebird.org/view/checklist/S47603441					Macaulay Library ML 109450921
	Collier	FL	2018-07-29	4	0.959	0.23975	37.4	3667.2	5629.3	1962.1	https://ebird.org/view/checklist/S47513786					Macaulay Library ML 109016551
	Bandera	TX	2018-07-22	6	1.368	0.228	28.1	4377	6315.1	1938.1	https://ebird.org/view/checklist/S47356689					Macaulay Library ML 108315231
	Fremont	IA	2018-06-27	5	0.872	0.1744	10.9	4094.5	5965.5	1871	https://ebird.org/view/checklist/S46847775					Macaulay Library ML 105823911
	Fremont	IA	2018-06-27	6	1.218	0.203	18.1	4018.5	6081.3	2062.8	https://ebird.org/view/checklist/S46847775					Macaulay Library ML 105829411
	Fremont	IA	2018-06-16	4	0.683	0.17075	17.9	4268.1	6053.8	1785.7	https://ebird.org/view/checklist/S46603053					Macaulay Library ML 104672571
	Fremont	IA	2018-06-16	4	0.702	0.1755	15.1	4333.4	6097.3	1763.9	https://ebird.org/view/checklist/S46603053					Macaulay Library ML 104824051
	Fremont	IA	2018-05-27	8	1.496	0.187	17.8	3814.4	6403.7	2589.3	https://ebird.org/view/checklist/S46085959					Macaulay Library ML 102334811
	Henrico	VA	2018-05-27	2	0.688	0.344	13.8	4224.6	5422.3	1197.7	https://ebird.org/atlasva/view/checklist/S46076186					Macaulay Library ML 102239591
	Cass	NE	2018-05-12	4	0.887	0.22175	19.7	3810.1	5296.3	1486.2	https://ebird.org/view/checklist/S45703270					Macaulay Library ML 100501051
	Lexington	SC	2018-05-11	4	0.999	0.24975	31.1	3625.3	5996.8	2371.5	https://ebird.org/view/checklist/S45555170					Macaulay Library ML 99604531
	Powhatan	VA	2018-05-09	4	0.806	0.2015	39.3	3418.9	6010.2	2591.3	https://ebird.org/view/checklist/S45507771					Macaulay Library ML 99352451
	Dorchester	MD	2018-04-18	5	0.889	0.1778	23.4	3879.7	5989.3	2109.6	https://ebird.org/view/checklist/S44705900					Macaulay Library ML 95322561
	Fremont	IA	2018-04-13	4	0.843	0.21075	21.7	4333.4	6140.9	1807.5	https://ebird.org/view/checklist/S44545352					Macaulay Library ML 94408461
	Collin	TX	2014-04-30	6	1.254	0.209	30.6	4274.3	6420.5	2146.2	https://ebird.org/view/checklist/S18174708					Macaulay Library ML 93920961
	Orange	NC	2018-04-03	4	0.954	0.2385	44.1	3672.1	5741.2	2069.1	https://ebird.org/view/checklist/S44216620					Macaulay Library ML 92750281
	Atchison	MO	2017-05-29	4	0.797	0.19925	27.5	3810.8	5727.1	1916.3	https://ebird.org/view/checklist/S37257007					Macaulay Library ML 59760931
	Anne Arundel	MD	2017-05-14	4	1.037	0.25925	36.8	3614.8	5640	2025.2	https://ebird.org/view/checklist/S36842237					Macaulay Library ML 58635911
	Richardson	NE	2017-05-11	4	0.857	0.21425	34.2	4224.6	6140.9	1916.3	https://ebird.org/view/checklist/S36751781					Macaulay Library ML 57694651
	Sarpy	NE	2017-05-02	6	1.179	0.1965	24.1	4257.5	5926	1668.5	https://ebird.org/view/checklist/S36516725					Macaulay Library ML 56670221
	Sussex	DE	2017-04-26	5	1.173	0.2346	32.9	4037.9	7162.2	3124.3	https://ebird.org/view/checklist/S36295102					Macaulay Library ML 55931951
	Bartow	GA	2017-04-14	6	1.307	0.217833	29	3728.5	5318.9	1590.4	https://ebird.org/view/checklist/S35940904					Macaulay Library ML 54530241
	Cape May	NJ	2017-04-10	3	0.783	0.261	36.3	4355.2	6162.6	1807.4	https://ebird.org/view/checklist/S35849238					Macaulay Library ML 54034981
	Johnson	KS	2017-04-08	4	0.756	0.189	28.3	3897.9	5792.4	1894.5	https://ebird.org/view/checklist/S35805962					Macaulay Library ML 53911981
	Wake	NC	2017-04-03	4	1.014	0.2535	30.7	4004.4	6049.2	2044.8	https://ebird.org/view/checklist/S35665339					Macaulay Library ML 53329871
	Grant	LA	2017-03-31	6	1.398	0.233	28	4131.4	6083.9	1952.5	https://ebird.org/view/checklist/S35595459					Macaulay Library ML 53234141
	Alachua	FL	2017-03-06	4	0.993	0.24825	36.6	4123.2	6143.8	2020.6	https://ebird.org/view/checklist/S35002600					Macaulay Library ML 50226441
	Jackson	MO	2016-07-03	4	0.829	0.20725	31.5	3745.5	5640	1894.5	https://ebird.org/view/checklist/S30514957					Macaulay Library ML 40234121
	Washington	MD	1998-04-13	6	1.427	0.237833	32.2	4103.1	6271.9	2168.8	https://macaulaylibrary.org/asset/94277#_ga=2.54228968.1173625759.1544713350-1785717800.1537479754					Macaulay Library ML 94277
	Kanawha	WV	1957-05-01	5	1.032	0.2064	36.1	3742.2	5624.5	1882.3	https://macaulaylibrary.org/asset/62290#_ga=2.70736144.123671011.1544895271-1785717800.1537479754					Macaulay Library ML 62290
	Tioga	PA	2017-06-02	2	0.466	0.233	68.9	4246.3	6424	2177.7	https://ebird.org/view/checklist/S37334357					Macaulay Library ML 71892321
	Jefferson	NE	2017-07-11	2	0.556	0.278	40.3	4230.8	7307.7	3076.9	https://ebird.org/view/checklist/S38099241					Macaulay Library ML 63158951
	Holt	MO	2015-05-15	5	0.686	0.1372	36.9	3963.3	6010.2	2046.9	https://macaulaylibrary.org/asset/515828#_ga=2.74800402.123671011.1544895271-1785717800.1537479754					Macaulay Library ML 515828
	Tompkins	NY	1987-06-07	6	1.605	0.2675	28	3967.3	5491.6	1524.3	https://macaulaylibrary.org/asset/38502#_ga=2.108286978.123671011.1544895271-1785717800.1537479754					Macaulay Library ML 38502
	Cape May	NJ	2010-05-05	3	0.805	0.268333	44.5	4263.4	6151.4	1888	https://macaulaylibrary.org/asset/199072#_ga=2.81738135.123671011.1544895271-1785717800.1537479754					Macaulay Library ML 199072
	Berkeley	WV	2012-06-14	3	0.859	0.286333	44.4	4247.3	6905.3	2658	https://macaulaylibrary.org/asset/191193#_ga=2.10320309.123671011.1544895271-1785717800.1537479754					Macaulay Library ML 191193
	Oregon	MO	2004-06-01	4	1.053	0.26325	33.5	3767.7	6922.8	3155.1	https://macaulaylibrary.org/asset/146048#_ga=2.60122733.1744203799.1545403104-1785717800.1537479754					Macaulay Library ML 146048
	Shannon	MO	2004-05-27	4	1.037	0.25925	35.8	3918.9	6354.2	2435.3	https://macaulaylibrary.org/asset/146045#_ga=2.97928671.1744203799.1545403104-1785717800.1537479754					Macaulay Library ML 146045
	Jefferson	NE	2016-06-16	4	1.023	0.25575	29.7	3711	5954.2	2243.2	https://ebird.org/view/checklist/S30274732					Macaulay Library ML 30308071
	Brown	IN	1995-05-22	8	1.523	0.190375	30.5	3755.7	6657.8	2902.1	https://macaulaylibrary.org/asset/105610#_ga=2.107057602.1311151168.1545573881-1785717800.1537479754					Macaulay Library ML 105610
	Jefferson	NE	2016-06-12	6	1.476	0.246	18.2	3726.3	7052.3	3326	https://ebird.org/view/checklist/S30204504					Macaulay Library ML 30148911
	Jefferson	NE	2016-06-12	4	0.823	0.20575	28.8	3627.9	6508.1	2880.2	https://ebird.org/view/checklist/S30204504					Macaulay Library ML 30149251
	Lancaster	NE	2016-06-05	4	0.854	0.2135	25.6	4246.3	6402.2	2155.9	https://ebird.org/view/checklist/S30157716					Macaulay Library ML 30022911
	Anne Arundel	MD	2016-03-31	4	1.071	0.26775	36.4	3854.4	5400.5	1546.1	https://ebird.org/view/checklist/S28658522					Macaulay Library ML 26397231
	Palm Beach	FL	2016-09-04	4	1.007	0.25175	23	3996.4	5853.9	1857.5	https://ebird.org/view/checklist/S31410790					Macaulay Library ML 34235401
	Blount	TN	2015-06-09	4	1.325	0.33125	37.3	3963.3	5814.2	1850.9	https://www.xeno-canto.org/299479					xeno-canto XC299479
	Prince George's	MD	2014-04-27	4	1.298	0.3245	34.9	4181	6097.3	1916.3	https://www.xeno-canto.org/176408					xeno-canto XC176408
	Newton	AR	2009-04-25	4	0.993	0.24825	39.4	3670.4	5702.8	2032.4	https://www.xeno-canto.org/33604					xeno-canto XC33604
	Worcester	MD	1995-04-30	5	1.039	0.2078	40.5	4280.1	6197.8	1917.7	https://www.xeno-canto.org/135113					xeno-canto XC135113
	Johnson	KS	2017-05-13	6	1.303	0.217167	36.6	3716.5	5751.3	2034.8	https://www.xeno-canto.org/370943					xeno-canto XC370943
	Lancaster	SC	2017-04-01	6	0.963	0.1605	15	4224.6	5422.3	1197.7	https://ebird.org/view/checklist/S35613213					Macaulay Library ML 53199031
	Bandera	TX	2017-04-16	4	0.8	0.2	38.3	4268.1	6039.2	1771.1	https://ebird.org/view/checklist/S36056924					Macaulay Library ML 61828431
	Bandera	TX	2017-04-16	4	0.81	0.2025	19.3	3637.1	5498	1860.9	https://ebird.org/view/checklist/S36056924					Macaulay Library ML 61828431
	Sumner	KS	2018-05-13	6	1.272	0.212	28.8	4159.2	5814.2	1655	https://macaulaylibrary.org/asset/138238371#_ga=2.140152624.2003340619.1549400716-2113606191.1549400716					Macaulay Library ML 138238371
	Frederick	MD	1997-04-06	6	1.315	0.219167	32.2	3932.8	5941	2008.2	https://macaulaylibrary.org/asset/84759#_ga=2.259619658.1173625759.1544713350-1785717800.1537479754					Macaulay Library ML 84759
	Upshur	TX	2016-05-14	3	1.008	0.336	46	4788	7812	3024	https://ebird.org/view/checklist/S29662738					Macaulay Library ML 45586691
	Bexar	TX	2018-05-05	3	0.868	0.289333	49.5	4568.3	7597.2	3028.9	https://ebird.org/view/checklist/S45313654					Macaulay Library ML 98287571
	Riley	KS	2017-04-19	3	0.769	0.256333	39.8	4910.2	7722.9	2812.7	https://ebird.org/view/checklist/S36143068					Macaulay Library ML 56289091
	Boone	MO	2018-05-26	3	0.841	0.280333	39.8	4819.6	7514.2	2694.6	https://ebird.org/view/checklist/S46039243					Macaulay Library ML 102336011
	Tazewell	IL	2018-06-09	3	0.875	0.291667	40.8	4367.9	7657.6	3289.7	https://ebird.org/view/checklist/S46677226					Macaulay Library ML 104094061
	Jones	IA	2016-06-01	2	0.429	0.2145	50.1	4520.4	6901.4	2381	https://ebird.org/view/checklist/S30027380					Macaulay Library ML 29721411
	Grant	WI	2017-08-06	3	0.836	0.278667	30	4432.7	6700.6	2267.9	https://ebird.org/atlaswi/view/checklist/S38661902					Macaulay Library ML 66156701
	Dubuque	IA	2017-05-24	3	0.887	0.295667	46.3	4436.7	6946.5	2509.8	https://ebird.org/view/checklist/S37117465					Macaulay Library ML 59179991
	Polk	IA	2018-05-01	3	0.859	0.286333	54.2	4363.5	7031.6	2668.1	https://ebird.org/view/checklist/S45143566					Macaulay Library ML 97590691
	Polk	IA	2017-04-29	3	0.795	0.265	29.9	4410	6458.9	2048.9	https://ebird.org/view/checklist/S36390473					Macaulay Library ML 56160801
	Story	IA	2017-05-07	3	0.765	0.255	44.6	4347.4	6843.2	2495.8	https://ebird.org/view/checklist/S36641842					Macaulay Library ML 62900511
	Fond du Lac	WI	2017-05-18	3	0.817	0.272333	53.5	4464.1	6315.1	1851	https://ebird.org/view/checklist/S36954487					Macaulay Library ML 58504711
	Washington	MN	2016-04-23	3	0.64	0.213333	60.6	4490.8	6534.4	2043.6	https://ebird.org/view/checklist/S29144631					Macaulay Library ML 85946571
	Iosco	MI	2018-05-19	3	0.823	0.274333	54	4398.8	7099	2700.2	https://ebird.org/view/checklist/S45816550					Macaulay Library ML 101237291
	Greene	IN	2017-04-23	3	0.884	0.294667	54.4	4724.8	7748.6	3023.8	https://ebird.org/bcn/view/checklist/S36219382					Macaulay Library ML 55553781
	Lucas	OH	2017-05-12	3	1.009	0.336333	60.3	4331.2	7402.5	3071.3	https://ebird.org/view/checklist/S36821496					Macaulay Library ML 60606241
	Lake	OH	2018-05-31	3	0.979	0.326333	40	4291.4	6559.2	2267.8	https://ebird.org/view/checklist/S46183909					Macaulay Library ML 102726161
	Athens	OH	2018-04-08	3	0.919	0.306333	56.1	4518.5	7140.4	2621.9	https://ebird.org/view/checklist/S44448512					Macaulay Library ML 93896831
	Scioto	OH	2018-05-05	3	0.914	0.304667	47.8	4595.3	7186.1	2590.8	https://ebird.org/view/checklist/S45302117					Macaulay Library ML 102609421
	Pulaski	KY	2016-03-16	3	0.783	0.261	50.2	4451.7	7425.8	2974.1	https://ebird.org/view/checklist/S28249796					Macaulay Library ML 25780151
	Powell	KY	2018-03-30	3	0.728	0.242667	57.4	4573.3	6043.3	1470	https://ebird.org/view/checklist/S44080596					Macaulay Library ML 92123411
	Oldham	KY	2017-03-30	2	0.439	0.2195	30.1	4970.3	6723.4	1753.1	https://ebird.org/view/checklist/S35533207					Macaulay Library ML 160038291
	Bath	KY	2015-05-20	3	0.813	0.271	51	4318.3	6658.4	2340.1	https://ebird.org/view/checklist/S43235225					Macaulay Library ML 87706031
	Bath	KY	2015-05-20	2	0.585	0.2925	59.3	4434.6	6374.8	1940.2	https://ebird.org/view/checklist/S43235225					Macaulay Library ML 87711011
	Scott	MO	2018-07-11	3	0.936	0.312	61.6	4415.3	7726.9	3311.6	https://ebird.org/view/checklist/S47142014					Macaulay Library ML 107218611
	Morgan	TN	2018-06-11	2	0.467	0.2335	60.8	4183.8	6236.7	2052.9	https://ebird.org/view/checklist/S46469207					Macaulay Library ML 104041051
	Perry	MS	2014-03-19	2	0.496	0.248	60.5	4246.3	6445.7	2199.4	https://ebird.org/view/checklist/S17503417					Macaulay Library ML 37144381
	Chatham	GA	2016-07-06	3	0.956	0.318667	56.8	4080.5	6743.5	2663	https://ebird.org/view/checklist/S30564804					Macaulay Library ML 30957731
	White	GA	2018-07-02	3	1.114	0.371333	55.9	4368.7	6452.6	2083.9	https://ebird.org/view/checklist/S46942200					Macaulay Library ML 118992411
	Mecklenburg	NC	2018-03-19	3	0.656	0.218667	52.7	4620.9	7198.6	2577.7	https://ebird.org/view/checklist/S43775492					Macaulay Library ML 90420741
	Anderson	SC	2018-03-21	2	0.76	0.38	51.7	4350.6	6789.9	2439.3	https://ebird.org/view/checklist/S43827571					Macaulay Library ML 90687691
	Polk	NC	2018-04-03	2	0.456	0.228	47.1	4090.6	6936.2	2845.6	https://ebird.org/view/checklist/S44228099					Macaulay Library ML 92768581
	Polk	NC	2018-04-03	2	0.495	0.2475	65.3	4233.9	6371.9	2138	https://ebird.org/view/checklist/S44228099					Macaulay Library ML 92768581
	Transylvania	NC	2018-06-25	2	0.54	0.27	49.6	4703.6	7578.1	2874.5	https://ebird.org/view/checklist/S46786356					Macaulay Library ML 105514171
	Transylvania	NC	2017-04-17	3	0.91	0.303333	48.1	4620.7	7709.4	3088.7	https://ebird.org/view/checklist/S36053342					Macaulay Library ML 54868631
	Henderson	NC	2017-05-05	2	0.46	0.23	66.1	4725.4	7033.7	2308.3	https://ebird.org/view/checklist/S36564303					Macaulay Library ML 56893701
	Henderson	NC	2018-05-02	3	0.869	0.289667	57.9	4529.4	7512.8	2983.4	https://ebird.org/view/checklist/S45189712					Macaulay Library ML 97730191
	Watauga	NC	2018-05-27	3	0.808	0.269333	60.3	4224.6	6946.6	2722	https://ebird.org/view/checklist/S46065635					Macaulay Library ML 102182391
	Rockingham	NC	2016-03-10	2	0.48	0.24	57.7	4742.6	7298.7	2556.1	https://ebird.org/view/checklist/S28076685					Macaulay Library ML 25533461
	Alleghany	NC	2017-04-03	3	0.947	0.315667	52.5	4333.9	6847	2513.1	https://ebird.org/view/checklist/S35663010					Macaulay Library ML 53320231
	Powhatan	VA	2011-05-06	2	0.464	0.232	47.6	4747.2	6946.6	2199.4	https://ebird.org/view/checklist/S35758277					Macaulay Library ML 127568381
	Fluvanna	VA	2018-04-14	2	0.573	0.2865	59.3	4747.2	7403.9	2656.7	https://ebird.org/view/checklist/S44564883					Macaulay Library ML 108737661
	Nelson	VA	2017-05-17	2	0.49	0.245	55.1	4529.4	6467.5	1938.1	https://ebird.org/atlasva/view/checklist/S36938290					Macaulay Library ML 60225501
	Amherst	VA	2017-05-22	3	0.857	0.285667	37.2	4545.4	5946	1400.6	https://ebird.org/atlasva/view/checklist/S37097317					Macaulay Library ML 63085501
	Amherdt	VA	2016-03-31	3	0.94	0.313333	49	4616.5	7578.1	2961.6	https://ebird.org/view/checklist/S28657554					Macaulay Library ML 26394761
	Prince William	VA	2017-04-27	2	0.418	0.209	41.4	4533.5	6095.8	1562.3	https://ebird.org/atlasva/view/checklist/S36307145					Macaulay Library ML 56064701
	Loudoun	VA	2017-03-29	3	0.715	0.238333	58.7	4458.3	6849.4	2391.1	https://ebird.org/atlasva/view/checklist/S35515281					Macaulay Library ML 52830311
	Montgomery	PA	2018-04-19	4	1.069	0.26725	47.2	4198.8	6970.1	2771.3	https://ebird.org/view/checklist/S44717911					Macaulay Library ML 118407291
	Collier	FL	2018-09-04	3	1.019	0.339667	48.4	3919.7	6598.2	2678.5	https://ebird.org/view/checklist/S48287225					Macaulay Library ML 115952051
	Montgomery	PA	2018-06-09	3	0.697	0.232333	46.5	4355.2	5966.7	1611.5	https://ebird.org/view/checklist/S46414204					Macaulay Library ML 115791301
	Charlotteville	VA	2018-05-03	3	0.795	0.265	55.6	4115.7	6532.8	2417.1	https://ebird.org/view/checklist/S45217827					Macaulay Library ML 114822011
	Polk	FL	2018-05-13	2	0.434	0.217	35	4485.9	6424	1938.1	https://ebird.org/view/checklist/S48494582					Macaulay Library ML 114812561
	Broward	FL	2018-09-05	2	0.485	0.2425	43.7	4508.8	6748.6	2239.8	https://ebird.org/view/checklist/S48305872					Macaulay Library ML 113686281
	Butler	PA	2018-06-15	2	0.532	0.266	44.2	4423	6572.7	2149.7	https://ebird.org/view/checklist/S46575599					Macaulay Library ML 112778831
	York	PA	2018-08-11	3	1.146	0.382	52.7	4050.4	6532.8	2482.4	https://ebird.org/view/checklist/S47813531					Macaulay Library ML 110660491
	Rockingham	NC	2018-08-08	2	0.42	0.21	68.3	4195.9	7075.9	2880	https://ebird.org/view/checklist/S47723483					Macaulay Library ML 110255981
	Rockingham	NC	2018-08-05	3	0.607	0.202333	68.9	4293	7427.1	3134.1	https://ebird.org/view/checklist/S47665645					Macaulay Library ML 109945081
	Halton	ON	2018-07-31	3	1.045	0.348333	45	4355.2	7033.7	2678.5	https://ebird.org/view/checklist/S47587119					Macaulay Library ML 109508401
	Whitfield	GA	2012-04-19	4	1.482	0.3705	52	4054.4	6946.2	2891.8	https://ebird.org/view/checklist/S10491385					Macaulay Library ML 83121941
	Whitfield	GA	2012-04-19	3	1.362	0.454	47.9	4233.2	6888.7	2655.5	https://ebird.org/view/checklist/S10491385					Macaulay Library ML 83121941
	Whitfield	GA	2018-04-10	3	0.885	0.295	71.2	4236.6	6974.5	2737.9	https://ebird.org/view/checklist/S44430309					Macaulay Library ML 93824541
	Rockingham	NC	2018-07-18	2	0.54	0.27	48	4326.5	7238	2911.5	https://ebird.org/view/checklist/S47273806					Macaulay Library ML 108922471
	Rockingham	NC	2018-07-18	3	0.866	0.288667	26.9	4730.1	7153.5	2423.4	https://ebird.org/view/checklist/S47273806					Macaulay Library ML 108922471
	Tompkins	NY	2018-05-06	3	0.884	0.294667	54	4627.9	7437.7	2809.8	https://macaulaylibrary.org/asset/233326#_ga=2.268223369.606560309.1541477315-1785717800.1537479754					Macaulay Library ML 233326
	Tompkins	NY	2018-05-04	3	0.883	0.294333	64.8	4447	7131.5	2684.5	https://macaulaylibrary.org/asset/233324#_ga=2.138534707.1271760166.1542289459-1614378356.1522970868					Macaulay Library ML 233324
	Tompkins	NY	2018-05-04	3	0.741	0.247	36.3	4740.5	7014.9	2274.4	https://macaulaylibrary.org/asset/233322#_ga=2.109179781.1271760166.1542289459-1614378356.1522970868					Macaulay Library ML 233322
	Spencer	IN	2018-07-19	4	1.24	0.31	55.8	4137.5	6990.1	2852.6	https://ebird.org/view/checklist/S47295970					Macaulay Library ML 108156611
	Fremont	IA	2018-07-16	3	0.887	0.295667	38	4384.4	6675.1	2290.7	https://ebird.org/view/checklist/S47250351					Macaulay Library ML 107825981
	Tompkins	NY	2018-06-14	2	0.48	0.24	53.8	4703.8	7163.1	2459.3	https://ebird.org/view/checklist/S46551697					Macaulay Library ML 107392871
	Wyoming	NY	2016-06-23	3	0.928	0.309333	52.5	4334.2	6979.7	2645.5	https://ebird.org/view/checklist/S30364393					Macaulay Library ML 107126651
	Claiborne	LA	2018-07-07	3	0.76	0.253333	53.2	4159.2	6532.8	2373.6	https://ebird.org/view/checklist/S47041376					Macaulay Library ML 106848301
	Summit	OH	2018-06-04	3	0.927	0.309	42.6	4573	6380.4	1807.4	https://ebird.org/view/checklist/S46297689					Macaulay Library ML 106360231
	Bucks	PA	2017-04-16	3	0.696	0.232	59.6	4398.8	6924.8	2526	https://ebird.org/view/checklist/S36008824					Macaulay Library ML 105752131
	Montgomery	PA	2013-04-25	2	0.47	0.235	58.5	4529.4	6424	1894.6	https://ebird.org/view/checklist/S13882357					Macaulay Library ML 105464201
	Ulster	NY	2018-05-18	2	0.409	0.2045	59.2	4451.2	6563.6	2112.4	https://ebird.org/view/checklist/S45794747					Macaulay Library ML 105435081
	Tompkins	NY	2018-06-17	3	0.908	0.302667	49.6	4256.9	7308.6	3051.7	https://ebird.org/view/checklist/S46611959					Macaulay Library ML 104997451
	Washington	MN	2018-06-12	3	0.767	0.255667	49.4	4246.3	6532.8	2286.5	https://ebird.org/view/checklist/S46498433					Macaulay Library ML 104172261
	Addison	VT	2018-06-10	3	0.895	0.298333	49.3	4551.2	6336.9	1785.7	https://ebird.org/view/checklist/S46443468					Macaulay Library ML 103915141
	Addison	VT	2018-06-06	3	0.549	0.183	49.4	4573	6707	2134	https://ebird.org/view/checklist/S46346395					Macaulay Library ML 103681551
	Sullivan	NY	2018-06-06	3	0.836	0.278667	39.8	4856.9	6429.9	1573	https://ebird.org/view/checklist/S463557					Macaulay Library ML103496991
	York	ME	2018-06-05	3	0.859	0.286333	60	4660.2	7585.2	2925	https://ebird.org/atlasme/view/checklist/S46324976					Macaulay Library ML 103377771
	Hampshire	MA	2018-06-03	3	0.996	0.332	51.5	4076.3	6343.7	2267.4	https://ebird.org/view/checklist/S46280703					Macaulay Library ML 103286921
	Clark	OH	2018-05-29	3	0.882	0.294	65.3	4304.6	7107.6	2803	https://ebird.org/view/checklist/S46302441					Macaulay Library ML 103250701
	Cattaraugus	NY	2018-06-03	3	0.841	0.280333	46.5	4385.2	6276.8	1891.6	https://ebird.org/view/checklist/S46259891					Macaulay Library ML 103248711
	Plymouth	MA	2018-06-03	3	0.859	0.286333	52.2	4435.8	7171.7	2735.9	https://ebird.org/view/checklist/S46261897					Macaulay Library ML 103159471
	Erie	NY	2018-06-01	3	1.038	0.346	47.5	4790.7	7186.1	2395.4	https://ebird.org/view/checklist/S46205491					Macaulay Library ML 103156111
	Greenville	SC	2018-06-02	3	0.961	0.320333	47.1	4681.9	7099	2417.1	https://ebird.org/view/checklist/S46238226					Macaulay Library ML 102979561
	Pendleton	WV	2018-05-29	2	0.555	0.2775	56.9	4417.2	6441.8	2024.6	https://ebird.org/view/checklist/S46135455					Macaulay Library ML 102734531
	Berrien	MI	2018-05-30	3	0.804	0.268	58	4547.6	7227.4	2679.8	https://ebird.org/view/checklist/S46169027					Macaulay Library ML 102652921
	Rutland	VT	2018-05-29	2	0.607	0.3035	58.7	4464.1	6837.7	2373.6	https://ebird.org/view/checklist/S46144770					Macaulay Library ML 102548651
	Wolfe	KY	2018-05-26	2	0.573	0.2865	53.6	4594.8	6772.4	2177.6	https://ebird.org/view/checklist/S46043025					Macaulay Library ML 102188691
	Howard	MD	2018-05-24	2	0.591	0.2955	55.8	4464.1	7360.3	2896.2	https://ebird.org/view/checklist/S46028514					Macaulay Library ML 102010041
	Orange	NY	2018-05-25	2	0.538	0.269	53.7	4268.1	7621.6	3353.5	https://ebird.org/view/checklist/S46018603					Macaulay Library ML 132973111
	Fayette	WV	2018-05-22	3	0.859	0.286333	43.7	4218.3	6327.5	2109.2	https://ebird.org/view/checklist/S45924873					Macaulay Library ML 101573491
	York	PA	2018-05-09	3	0.961	0.320333	30.7	4386.1	7130.9	2744.8	https://ebird.org/view/checklist/S45503788					Macaulay Library ML 99348131
	Johnson	IL	2018-05-09	2	0.568	0.284	64.3	4378.7	7218.9	2840.2	https://ebird.org/view/checklist/S45494334					Macaulay Library ML 99306641
	Hampshire	MA	2018-05-09	3	0.787	0.262333	56.7	4268.1	6315.1	2047	https://ebird.org/view/checklist/S45487209					Macaulay Library ML 99259521
	Schenectady	NY	2018-05-05	3	0.898	0.299333	58.1	4181	6097.3	1916.3	https://ebird.org/view/checklist/S45292639					Macaulay Library ML 99206361
	Brome-Missisquoi	QU	2018-05-08	3	0.761	0.253667	43.4	4268.1	6206.2	1938.1	https://ebird.org/qc/view/checklist/S45469898					Macaulay Library ML 99161411
	Roane	TN	2018-05-07	3	0.905	0.301667	54.5	4105.7	6498.6	2392.9	https://ebird.org/view/checklist/S45409342					Macaulay Library ML 98802371
	Bristol	MA	2018-05-05	3	0.73	0.243333	58.6	4233.8	6642.3	2408.5	https://ebird.org/view/checklist/S45314850					Macaulay Library ML 98791071
	Sussex	NJ	2018-05-06	3	0.984	0.328	56.3	4182.5	7003.9	2821.4	https://ebird.org/view/checklist/S45376214					Macaulay Library ML 98688621
	Porter	IN	2018-05-20	3	1.002	0.334	54.9	4536.3	7252.6	2716.3	https://ebird.org/view/checklist/S45878678					Macaulay Library ML 101248391
	Frontenac	ON	2018-05-19	3	0.627	0.209	63.5	4657.8	6669.7	2011.9	https://ebird.org/view/checklist/S45844551					Macaulay Library ML 101068471
	Lancaster	NE	2018-05-16	3	0.926	0.308667	51.6	4725.4	7687	2961.6	https://ebird.org/view/checklist/S45840957					Macaulay Library ML 101028671
	Boone	IA	2018-05-19	3	0.872	0.290667	57.2	4660.1	7316.8	2656.7	https://ebird.org/view/checklist/S45828951					Macaulay Library ML 100970331
	Washington	NY	2018-05-18	3	0.702	0.234	48.6	4057.7	6614.7	2557	https://ebird.org/view/checklist/S45796391					Macaulay Library ML 100878251
	Genesee	MI	2018-05-08	3	0.715	0.238333	53.4	4063.5	6832.7	2769.2	https://ebird.org/view/checklist/S45463396					Macaulay Library ML 100283221
	Hampshire	MA	2018-05-14	4	1.104	0.276	59.6	4137.5	6990.1	2852.6	https://ebird.org/view/checklist/S45658919					Macaulay Library ML 100187131
	Warren	IN	2018-05-14	3	0.869	0.289667	53.3	4589	7379.9	2790.9	https://ebird.org/view/checklist/S45670240					Macaulay Library ML 100158441
	Essex	NY	2018-05-10	2	0.65	0.325	55.4	4616.5	6823.2	2206.7	https://ebird.org/view/checklist/S45517431					Macaulay Library ML 99476001
	Lackawanna	PA	2018-05-10	3	0.838	0.279333	61.5	4464.1	6837.7	2373.6	https://ebird.org/view/checklist/S45512774					Macaulay Library ML 99388311
	Delaware	PA	2018-05-06	2	0.402	0.201	51.7	4284.1	6120.1	1836	https://ebird.org/view/checklist/S45358117					Macaulay Library ML 98678761
	Sussex	NJ	2018-05-05	3	0.986	0.328667	52	4104.6	6673.7	2569.1	https://ebird.org/view/checklist/S45375863					Macaulay Library ML 98687181
	Middesex	MA	2018-05-04	3	0.898	0.299333	54.1	4081.6	6394.5	2312.9	https://ebird.org/view/checklist/S45358371					Macaulay Library ML 98515001
	Hampshire	MA	2018-05-05	3	0.767	0.255667	56.6	4507.7	6794.2	2286.5	https://ebird.org/view/checklist/S45319709					Macaulay Library ML 98316321
	Albany	NY	2018-05-05	3	0.875	0.291667	46.3	4377	6619.9	2242.9	https://ebird.org/view/checklist/S45293292					Macaulay Library ML 98315061
	Hampshire	NY	2018-05-05	3	0.82	0.273333	56.2	4202.8	6619.9	2417.1	https://ebird.org/view/checklist/S45282538					Macaulay Library ML 98261701
	Kennebec	ME	2018-05-05	2	0.623	0.3115	65.3	4318.8	6710	2391.2	https://ebird.org/view/checklist/S45297582					Macaulay Library ML 98257971
	Clarion	PA	2018-05-05	3	0.898	0.299333	44.3	4573	6837.7	2264.7	https://ebird.org/view/checklist/S44520522					Macaulay Library ML 94250331
	Harford	MD	2018-04-02	3	0.731	0.243667	54	4451	7302.8	2851.8	https://ebird.org/view/checklist/S44826006					Macaulay Library ML 97965671
	York	ME	2018-05-01	4	1.038	0.2595	62.6	4268.5	6926.8	2658.3	https://ebird.org/view/checklist/S45145282					Macaulay Library ML 97903981
	Bristol	MA	2018-05-03	3	0.908	0.302667	54.6	4398.8	6815.9	2417.1	https://ebird.org/view/checklist/S45214568					Macaulay Library ML 97881501
	Montgomery	MD	2018-05-02	3	0.801	0.267	45.8	4529.4	6946.6	2417.2	https://ebird.org/view/checklist/S45168017					Macaulay Library ML 97768761
	Middlesex	MA	2018-05-01	3	0.938	0.312667	56.1	4053.8	6236.7	2182.9	https://ebird.org/view/checklist/S45190423					Macaulay Library ML 97733491
	Madison	NY	2018-05-02	3	0.878	0.292667	57	4485.7	6350.2	1864.5	https://ebird.org/view/checklist/S45169948					Macaulay Library ML 97649241
	Johnson	IA	2018-05-01	3	0.81	0.27	48.8	4420.6	6990.1	2569.5	https://ebird.org/view/checklist/S45138323					Macaulay Library ML 97630091
	York	PA	2018-05-01	3	0.705	0.235	54.2	5073.8	7055.5	1981.7	https://ebird.org/view/checklist/S45157646					Macaulay Library ML 97606891
	Hall	GA	2018-04-29	2	0.538	0.269	50.7	4315.6	6849.2	2533.6	https://ebird.org/view/checklist/S45067492					Macaulay Library ML 97504311
	Essex	MA	2018-04-30	4	1.392	0.348	68	4191.9	6594.5	2402.6	https://ebird.org/view/checklist/S45117922					N/A
	Essex	MA	2018-04-30	3	0.869	0.289667	64.3	4431	7255.8	2824.8	https://ebird.org/view/checklist/S45117922					N/A
	Barnstable	MA	2017-05-21	3	0.815	0.271667	60.4	4573	6554.6	1981.6	https://ebird.org/view/checklist/S37073984					Macaulay Library ML 97280541
	Cumberland	ME	2018-04-25	4	1.106	0.2765	50.3	4440.4	6148.2	1707.8	https://ebird.org/view/checklist/S44923141					Macaulay Library ML 97156371
	Rutland	VT	2018-04-29	3	0.927	0.309	48.2	4264.4	6449.9	2185.5	https://ebird.org/view/checklist/S45081141					Macaulay Library ML 97155231
	Albany	NY	2018-04-29	3	0.896	0.298667	55.4	4616.5	6445.7	1829.2	https://ebird.org/view/checklist/S45060629					Macaulay Library ML 97075861
	York	ME	2018-04-29	3	0.967	0.322333	49.6	4199.8	6640.9	2441.1	https://ebird.org/atlasme/view/checklist/S45055421					Macaulay Library ML 97053081
	Lancaster	PA	2018-04-28	3	1.019	0.339667	49.1	4331	6404.7	2073.7	https://ebird.org/view/checklist/S45016359					Macaulay Library ML 96988161
	Sullivan	NH	2018-04-28	3	0.951	0.317	46.8	4442.3	6511.1	2068.8	https://ebird.org/view/checklist/S45022967					Macaulay Library ML 96883921
	Hampshire	MA	2018-04-27	3	0.785	0.261667	59.4	4289.9	6554.6	2264.7	https://ebird.org/view/checklist/S44984409					Macaulay Library ML 96743581
	Chittenden	VT	2018-04-27	3	0.81	0.27	51.9	4590.6	6492	1901.4	https://ebird.org/view/checklist/S44985614					Macaulay Library ML 96740101
	St Charles	MO	2018-04-22	3	0.754	0.251333	65.4	4722.5	6921.3	2198.8	https://ebird.org/view/checklist/S44832976					Macaulay Library ML 96682781
	Transylvania	PA	2018-04-26	5	1.166	0.2332	48.4	4157.8	7251.4	3093.6	https://ebird.org/view/checklist/S44965133					Macaulay Library ML 96596151
	Hamilton	OH	2018-04-13	3	0.709	0.236333	40.1	4487	6166.5	1679.5	https://ebird.org/view/checklist/S44541479					Macaulay Library ML 96583681
	Worcester	MA	2018-04-24	3	0.869	0.289667	45.8	4529.4	7534.5	3005.1	https://ebird.org/view/checklist/S44899175					Macaulay Library ML 96511711
	Chittenden	VT	2018-04-25	2	0.555	0.2775	50.1	4742.4	6181.3	1438.9	https://ebird.org/view/checklist/S44934045					Macaulay Library ML 96440861
	Westchester	NY	2018-04-24	3	0.807	0.269	63.9	4098.7	6812.7	2714	https://ebird.org/view/checklist/S44926090					Macaulay Library ML 96407961
	Lancaster	PA	2018-04-24	3	0.748	0.249333	48.4	4832.7	7071	2238.3	https://ebird.org/view/checklist/S44897910					Macaulay Library ML 96378281
	Windham	VT	2018-04-18	3	0.951	0.317	46	4529.4	6837.7	2308.3	https://ebird.org/view/checklist/S44692145					Macaulay Library ML 96164491
	Suffolk	NY	2018-04-23	3	0.829	0.276333	43.2	4681.9	7077.2	2395.3	https://ebird.org/view/checklist/S44860487					Macaulay Library ML 96138391
	Montgomery	MD	2018-05-08	2	0.517	0.2585	50.9	4483	6879.5	2396.5	https://ebird.org/view/checklist/S45451694					Macaulay Library ML 99410411
	Roanoke	VA	2018-04-22	3	0.856	0.285333	47.3	4485.9	7534.5	3048.6	https://ebird.org/view/checklist/S44842026					Macaulay Library ML 95927931
	Boone	IN	2018-04-22	3	0.872	0.290667	60.8	4126.5	7017.5	2891	https://ebird.org/view/checklist/S44823532					Macaulay Library ML 95855881
	Morris	NJ	2018-04-22	4	1.076	0.269	55.7	4573	6772.4	2199.4	https://ebird.org/view/checklist/S44816283					Macaulay Library ML 95833091
	Morris	NJ	2018-04-22	2	0.46	0.23	58.3	4387.5	7064.6	2677.1	https://ebird.org/view/checklist/S44816283					Macaulay Library ML 95833101
	Polk	NC	2018-04-21	2	0.441	0.2205	61.5	4507.7	6532.8	2025.1	https://ebird.org/view/checklist/S44812789					Macaulay Library ML 95823931
	Essex	MA	2018-04-20	3	0.829	0.276333	71.7	4464.1	6968.4	2504.3	https://ebird.org/view/checklist/S44744637					Macaulay Library ML 95508921
	Hampshire	MA	2018-04-20	2	0.519	0.2595	53.4	4433.2	7002.4	2569.2	https://ebird.org/view/checklist/S44747912					Macaulay Library ML 95505181
	Franklin	MA	2018-04-19	3	0.865	0.288333	53.6	4224.6	6859.5	2634.9	https://ebird.org/view/checklist/S44720019					Macaulay Library ML 95485061
	York	ME	2018-04-20	3	0.784	0.261333	54.8	4659.3	6923.9	2264.6	https://ebird.org/view/checklist/S44745258					Macaulay Library ML 95461321
	Forest	PA	2018-04-14	3	0.905	0.301667	62.8	4398.8	7033.7	2634.9	https://ebird.org/view/checklist/S44640462					Macaulay Library ML 95382671
	Worcester	MA	2018-04-19	3	0.854	0.284667	68.1	4711.3	7184.2	2472.9	https://ebird.org/view/checklist/S44715451					Macaulay Library ML 95310741
	Suffolk	MA	2018-04-18	2	0.466	0.233	71.2	4296.1	5543.3	1247.2	https://ebird.org/view/checklist/S44690878					Macaulay Library ML 95170271
	Hampshire	MA	2018-04-17	2	0.471	0.2355	49	4172.4	6341	2168.6	https://ebird.org/view/checklist/S44655682					Macaulay Library ML 94999781
	Kent	RI	2018-04-16	4	1.018	0.2545	48.2	4377	6685.3	2308.3	https://ebird.org/view/checklist/S44623631					Macaulay Library ML 94825951
	Arlington	VA	2018-04-15	3	0.794	0.264667	44	4247.5	6648.2	2400.7	https://ebird.org/view/checklist/S44598488					Macaulay Library ML 94627761
	Marion	IN	2018-04-14	3	0.79	0.263333	58.5	4385.2	7154.7	2769.5	https://ebird.org/view/checklist/S44575372					Macaulay Library ML 94599201
	Somerset	NJ	2018-04-13	2	0.612	0.306	71.4	4301.2	7102.6	2801.4	https://ebird.org/view/checklist/S44525139					Macaulay Library ML 94520711
	Westchester	NY	2018-04-14	3	0.751	0.250333	51.8	4268.1	7011.9	2743.8	https://ebird.org/view/checklist/S44556720					Macaulay Library ML 94418611
	Norfolk	MA	2018-04-13	3	0.669	0.223	31.4	4725.4	6336.9	1611.5	https://ebird.org/view/checklist/S44533455					Macaulay Library ML 94292061
	Albany	NY	2018-04-13	2	0.409	0.2045	56.5	4551.2	5748.9	1197.7	https://ebird.org/view/checklist/S44520201					Macaulay Library ML 94259351
	Broome	NY	2018-04-13	2	0.49	0.245	70	4856.1	6772.4	1916.3	https://ebird.org/view/checklist/S44524369					Macaulay Library ML 94255091
	Clarion	PA	2018-04-13	3	0.898	0.299333	44.3	4573	6837.7	2264.7	https://ebird.org/view/checklist/S44520522					Macaulay Library ML 94250331
	New Haven	CT	2018-04-12	2	0.457	0.2285	71.3	4289.9	7099	2809.1	https://ebird.org/view/checklist/S44495843					Macaulay Library ML 94113621
	Union	LA	2018-04-09	4	1.035	0.25875	49.3	3999.3	7052.7	3053.4	https://ebird.org/view/checklist/S44419236					Macaulay Library ML 93920581
	Marion	MO	2018-04-10	3	0.846	0.282	42.6	4342.7	6880.2	2537.5	https://ebird.org/view/checklist/S44449164					Macaulay Library ML 93908221
	Allegheny	PA	2018-04-08	2	0.438	0.219	57.3	4616.5	7142.6	2526.1	https://ebird.org/view/checklist/S44362592					Macaulay Library ML 93850031
	Worcester	MA	2018-04-10	3	0.852	0.284	51.3	4834.3	6859.5	2025.2	https://ebird.org/view/checklist/S44426052					Macaulay Library ML 93833101
	Lycoming	PA	2016-06-15	2	0.588	0.294	58.8	4420.9	6185.6	1764.7	https://ebird.org/view/checklist/S30299545					Macaulay Library ML 93653171
	Posey	IN	2018-04-08	3	0.908	0.302667	40.6	4847.2	7028.4	2181.2	https://ebird.org/view/checklist/S44366667					Macaulay Library ML 93516351
	Allegheny	PA	2018-04-07	3	0.899	0.299667	47.9	4442.3	6881.3	2439	https://ebird.org/view/checklist/S44327213					Macaulay Library ML 93274341
	Volusia	FL	2018-04-06	5	1.231	0.2462	53.9	3704.7	6396.6	2691.9	https://ebird.org/view/checklist/S44300361					Macaulay Library ML93175371
	Warrick	IN	2018-04-03	3	0.669	0.223	46.3	4660.1	6924.8	2264.7	https://ebird.org/view/checklist/S44216477					Macaulay Library ML 92725361
	Whitfield	GA	2016-05-19	3	0.955	0.318333	49	4268.1	6772.4	2504.3	https://ebird.org/view/checklist/S29778362					Macaulay Library ML 29101821
	Rockingham	NC	2018-04-02	2	0.454	0.227	53.3	4729.1	7451.9	2722.8	https://ebird.org/view/checklist/S44180766					Macaulay Library ML 92575591
	Spencer	IN	2018-03-31	4	1.062	0.2655	64.3	4507.7	6641.7	2134	https://ebird.org/view/checklist/S44125782					Macaulay Library ML 92419241
	Spencer	IN	2018-03-31	3	0.956	0.318667	40	4874.2	7040.5	2166.3	https://ebird.org/view/checklist/S44125782					Macaulay Library ML 92419241
	Howard	MD	2018-04-01	3	0.826	0.275333	58.1	4306.3	5999.1	1692.8	https://ebird.org/view/checklist/S44157947					Macaulay Library ML 92383751
	St. Helena	LA	2017-06-14	3	0.771	0.257	44.1	4554.2	6483.4	1929.2	https://ebird.org/view/checklist/S37612994					Macaulay Library ML 61204211
	Erie	NY	2017-06-01	3	0.862	0.287333	53	4532.1	7183	2650.9	https://ebird.org/view/checklist/S37309169					Macaulay Library ML 59963271
	Tompkins	NY	2017-05-19	3	0.8	0.266667	56.1	4224.6	6576.4	2351.8	https://ebird.org/view/checklist/S37244079					Macaulay Library ML 59868011
	Cass	NE	2017-05-13	2	0.476	0.238	27.5	4370.4	6673.7	2303.3	https://ebird.org/view/checklist/S37097494					Macaulay Library ML 59259071
		DC	2017-05-16	3	0.829	0.276333	58.3	4420.6	6772.4	2351.8	https://ebird.org/view/checklist/S36903219					Macaulay Library ML 59007281
	Sussex	NJ	2017-05-21	3	1.011	0.337	66.1	4551.2	7273.2	2722	https://ebird.org/view/checklist/S37036421					Macaulay Library ML 58948211
	Chester	PA	2014-08-26	3	0.428	0.142667	52.8	4783.8	6998.5	2214.7	https://ebird.org/view/checklist/S19579268					Macaulay Library ML 64839461
	Essex	NY	2017-05-21	2	0.582	0.291	61.5	4355.2	6293.3	1938.1	https://ebird.org/view/checklist/S37032044					Macaulay Library ML 58835741
	Carroll	NH	2017-05-19	3	0.695	0.231667	65.8	4594.8	7164.3	2569.5	https://ebird.org/view/checklist/S36985473					Macaulay Library ML 58616451
	Hampshire	MA	2017-05-17	2	0.591	0.2955	55.2	4137.5	6685.3	2547.8	https://ebird.org/view/checklist/S36929489					Macaulay Library ML 58394201
	Broome	NY	2017-04-23	3	0.937	0.312333	54.8	4645	6479.3	1834.3	https://ebird.org/view/checklist/S36200750					Macaulay Library ML 58035101
	York	PA	2014-05-23	3	0.967	0.322333	58.1	4500.4	7258.7	2758.3	https://ebird.org/view/checklist/S18527498					Macaulay Library ML 57678861
	Tompkins	NY	2017-04-23	3	0.757	0.252333	63	4458.6	6134	1675.4	https://ebird.org/view/checklist/S36214791					Macaulay Library ML 57536561
	Lake	IL	2017-05-09	4	1.201	0.30025	53.8	4316.8	6503.6	2186.8	https://ebird.org/view/checklist/S36696688					Macaulay Library ML 57470341
	Cook	IL	2017-05-08	3	0.888	0.296	63	4312.6	6695.1	2382.5	https://ebird.org/view/checklist/S36672322					Macaulay Library ML 57377821
	Gloucester	NJ	2018-04-02	2	0.529	0.2645	54.3	4485.9	6881.3	2395.4	https://ebird.org/view/checklist/S44192531					Macaulay Library ML92600421
	Lycoming	PA	2017-05-08	3	0.838	0.279333	50.1	4346.6	7122.8	2776.2	https://ebird.org/view/checklist/S36654146					Macaulay Library ML 57292421
	New Haven	CT	2017-05-07	3	0.864	0.288	58	4485.9	6946.6	2460.7	https://ebird.org/view/checklist/S36639588					Macaulay Library ML 57216341
	Montgomery	PA	2017-05-06	3	0.66	0.22	47.4	4289.9	6619.9	2330	https://ebird.org/view/checklist/S36595331					Macaulay Library ML 57179011
	Windsor	VT	2017-05-05	3	0.735	0.245	55.1	4873	6769.3	1896.3	https://ebird.org/view/checklist/S36556654					Macaulay Library ML 56979431
	Tioga	NY	2017-05-02	3	0.908	0.302667	58.3	4650.1	6964.3	2314.2	https://ebird.org/view/checklist/S36493479					Macaulay Library ML 56883731
	Suffolk	NY	2017-04-26	3	0.783	0.261	51	5139.2	7599.9	2460.7	https://ebird.org/view/checklist/S36547315					Macaulay Library ML 56812531
	Newport	RI	2017-04-24	3	0.741	0.247	63.4	4671.6	6754.4	2082.8	https://ebird.org/view/checklist/S36229255					Macaulay Library ML 56787351
	Hampshire	MA	2017-05-01	2	0.587	0.2935	67.6	4420.6	6162.6	1742	https://ebird.org/view/checklist/S36448896					Macaulay Library ML 56661781
	Rutland	VT	2017-05-01	2	0.626	0.313	63.4	4270.2	6461.4	2191.2	https://ebird.org/view/checklist/S36467687					Macaulay Library ML 56473951
	Hampden	MA	2017-05-01	3	0.693	0.231	51.2	4551.2	6924.8	2373.6	https://ebird.org/view/checklist/S36456854					Macaulay Library ML 56426291
	Centre	PA	2017-05-01	3	0.766	0.255333	58.4	4268.1	7491	3222.9	https://ebird.org/view/checklist/S36454779					Macaulay Library ML 56421301
	Delaware	PA	2017-04-23	3	0.81	0.27	55.1	4454.8	7455.6	3000.8	https://ebird.org/view/checklist/S36194251					Macaulay Library ML 55938811
	Delaware	PA	2017-04-23	3	0.744	0.248	70.8	4181	7316.8	3135.8	https://ebird.org/view/checklist/S36194251					Macaulay Library ML 56346141
	Hillsborough	NH	2017-04-30	3	0.787	0.262333	50.6	4466.8	7023.3	2556.5	https://ebird.org/nh/view/checklist/S36434889					Macaulay Library ML 56332321
	Bergen	NJ	2017-04-29	2	0.565	0.2825	66.4	4326.5	6312.9	1986.4	https://ebird.org/view/checklist/S36399642					Macaulay Library ML 56257831
	Bergen	NJ	2017-04-29	3	0.785	0.261667	62.2	4577.1	7293.8	2716.7	https://ebird.org/view/checklist/S36399642					Macaulay Library ML 56258891
	Lycoming	PA	2017-04-24	3	0.774	0.258	61.8	4703.6	7295	2591.4	https://ebird.org/view/checklist/S36410098					Macaulay Library ML 56230201
	Suffolk	NY	2017-04-28	2	0.635	0.3175	63	4450.7	7030.4	2579.7	https://ebird.org/view/checklist/S36329736					Macaulay Library ML 56093031
	Summit	OH	2017-04-28	3	0.913	0.304333	44.8	4175.8	7150	2974.2	https://ebird.org/view/checklist/S36338599					Macaulay Library ML 56039131
	Cass	NE	2017-05-05	3	0.79	0.263333	27.7	4222.8	6280	2057.2	https://ebird.org/view/checklist/S36561455					Macaulay Library ML 56886121
	York	ME	2017-04-27	2	0.436	0.218	42.2	4441.8	7826.1	3384.3	https://ebird.org/view/checklist/S36320606					Macaulay Library ML 55973801
	Rockingham	NH	2017-04-22	3	0.839	0.279667	64.5	4585.8	7527	2941.2	https://ebird.org/view/checklist/S36177401					Macaulay Library ML 55949861
	Tompkins	NY	2017-04-16	2	0.536	0.268	67.5	4398.4	7189.7	2791.3	https://ebird.org/view/checklist/S36007101					Macaulay Library ML 55827121
	Tompkins	NY	2017-04-16	3	0.727	0.242333	66.7	4471.2	6907.4	2436.2	https://ebird.org/view/checklist/S36007101					Macaulay Library ML 55827141
	Vinton	OH	2017-04-23	3	0.632	0.210667	45.6	4529.4	7774.1	3244.7	https://ebird.org/view/checklist/S36215274					Macaulay Library ML 55565361
	Centre	PA	2017-04-23	4	1.091	0.27275	49.1	4303	6720.1	2417.1	https://ebird.org/view/checklist/S36194068					Macaulay Library ML 55533071
	Howard	MD	2017-04-22	2	0.49	0.245	54.9	4703.6	6881.3	2177.7	https://ebird.org/view/checklist/S36166779					Macaulay Library ML 55528941
	Owen	IN	2017-04-22	3	0.965	0.321667	54	4420.6	6794.2	2373.6	https://ebird.org/view/checklist/S36185112					Macaulay Library ML 55456141
	Lake	IL	2017-04-22	2	0.511	0.2555	63.6	4305	7726.9	3421.9	https://ebird.org/view/checklist/S36171547					Macaulay Library ML 55344971
	Dane	WI	2017-04-21	2	0.45	0.225	67.6	4638.3	6837.7	2199.4	https://ebird.org/view/checklist/S36155411					Macaulay Library ML 55278431
	Monroe	NY	2017-04-20	3	0.831	0.277	48	4870.7	7374.1	2503.4	https://ebird.org/view/checklist/S36116895					Macaulay Library ML 55144001
	Tioga	PA	2017-04-20	3	0.785	0.261667	60.9	4177.4	7178.1	3000.7	https://ebird.org/view/checklist/S36119343					Macaulay Library ML 55134541
	Worcester	MA	2017-04-20	4	1.014	0.2535	35.2	4442.3	7251.4	2809.1	https://ebird.org/view/checklist/S36117380					Macaulay Library ML 55127061
	Hampshire	MA	2017-04-20	2	0.496	0.248	60.1	4289.9	6358.6	2068.7	https://ebird.org/view/checklist/S36114206					Macaulay Library ML 55126261
	Berrien	MI	2017-04-18	2	0.54	0.27	77.8	4551.2	6968.4	2417.2	https://ebird.org/view/checklist/S36072232					Macaulay Library ML 54952621
	Warren	NY	2017-04-16	3	0.838	0.279333	50	4324.7	6885.4	2560.7	https://ebird.org/view/checklist/S36066852					Macaulay Library ML 54936261
	Summit	OH	2017-04-17	3	0.905	0.301667	44.9	4454.8	7369.6	2914.8	https://ebird.org/view/checklist/S36040337					Macaulay Library ML 54819561
	Anderson	TN	2017-04-15	3	0.875	0.291667	55	4725.4	7621.6	2896.2	https://ebird.org/view/checklist/S35985100					Macaulay Library ML 54580131
	Berkshire	MA	2017-04-15	2	0.589	0.2945	65	4616.5	6794.2	2177.7	https://ebird.org/view/checklist/S35978242					Macaulay Library ML 54562561
	Essex	MA	2017-04-16	3	0.897	0.299	57.6	4477.9	6932.6	2454.7	https://ebird.org/view/checklist/S36008453					N/A
	York	SC	2017-04-14	3	0.496	0.165333	25.8	4234.5	5681.9	1447.4	https://ebird.org/view/checklist/S35957523					Macaulay Library ML 54492681
	Genesee	MI	2017-04-14	3	0.857	0.285667	48.3	4539.4	6973.5	2434.1	https://ebird.org/view/checklist/S35942953					Macaulay Library ML 54452041
	Worcester	MA	2017-04-12	2	0.529	0.2645	58.4	4333.4	6619.9	2286.5	https://ebird.org/view/checklist/S35936028					Macaulay Library ML 54410961
	Morris	NJ	2017-04-13	3	0.815	0.271667	52.2	4660.1	7120.8	2460.7	https://ebird.org/view/checklist/S35923973					Macaulay Library ML 54404181
	York	ME	2017-04-13	3	0.81	0.27	50.4	4234.4	7207	2972.6	https://ebird.org/view/checklist/S35921455					Macaulay Library ML 54387221
	Franklin	MO	2017-04-11	3	0.866	0.288667	30.6	4674.7	7194	2519.3	https://ebird.org/view/checklist/S35892164					Macaulay Library ML 54241431
	Delaware	OH	2017-04-11	3	0.727	0.242333	54.2	4576.4	6598.5	2022.1	https://ebird.org/view/checklist/S35888914					Macaulay Library ML 54216461
	Delaware	OH	2017-04-11	3	0.78	0.26	52.1	4016.8	7531.6	3514.8	https://ebird.org/view/checklist/S35888914					Macaulay Library ML 54216601
	Montgomery	VA	2017-04-09	3	0.896	0.298667	52.7	4442.3	6815.9	2373.6	https://ebird.org/view/checklist/S35819991					Macaulay Library ML 53906661
	Hardy	WV	2017-04-06	3	0.974	0.324667	38.5	4638.3	6467.5	1829.2	https://ebird.org/view/checklist/S35756924					Macaulay Library ML 53668731
	Monroe	IN	2017-04-04	2	0.617	0.3085	48.4	4790.7	7904.7	3114	https://ebird.org/view/checklist/S35691403					Macaulay Library ML 53416521
	Cuyahoga	OH	2017-04-04	4	1.187	0.29675	38.1	4181	6859.5	2678.5	https://ebird.org/view/checklist/S35691233					Macaulay Library ML 53397941
	Warrick	IN	2017-04-02	3	0.875	0.291667	48.6	4574	7364.3	2790.3	https://ebird.org/view/checklist/S35642473					Macaulay Library ML 53173991
	Spencer	IN	2017-04-01	3	0.782	0.260667	47.4	4760.4	7595.3	2834.9	https://ebird.org/view/checklist/S35619263					Macaulay Library ML 53170771
	Spencer	IN	2017-04-01	3	0.866	0.288667	46.9	4549.9	7296.5	2746.6	https://ebird.org/view/checklist/S35619263					Macaulay Library ML 53170791
	Butler	PA	2017-04-01	2	0.428	0.214	42.1	4551.2	6380.4	1829.2	https://ebird.org/view/checklist/S35603222					Macaulay Library ML 53095931
	Delaware	PA	2017-04-01	3	0.797	0.265667	58.1	4202.8	7011.9	2809.1	https://ebird.org/view/checklist/S35601840					Macaulay Library ML 53028101
	Pulaski	KY	2017-03-28	2	0.62	0.31	69.5	4152	6649	2497	https://ebird.org/view/checklist/S35517393					Macaulay Library ML 52761971
	Marion	MO	2017-03-20	3	0.638	0.212667	23.8	4398.8	6641.7	2242.9	https://ebird.org/view/checklist/S35305354					Macaulay Library ML 51770351
	Richmond City	VA	2016-06-05	3	0.979	0.326333	51.9	4392.4	6719.6	2327.2	https://ebird.org/view/checklist/S30085318					Macaulay Library ML 42500691
	Tompkins	NY	2009-04-28	3	0.813	0.271	55.5	4665.5	7284.2	2618.7	https://macaulaylibrary.org/asset/219591#_ga=2.129149513.492708352.1544586782-394465022.1537637393					Macaulay Library ML 219591
	Tompkins	NY	2009-04-25	3	0.96	0.32	55.6	4577.4	6808.9	2231.5	https://macaulaylibrary.org/asset/219571#_ga=2.175286759.492708352.1544586782-394465022.1537637393					Macaulay Library ML 219571
	Butler	PA	2015-04-13	3	0.776	0.258667	46.8	4404.4	7135.2	2730.8	https://ebird.org/view/checklist/S22842551					Macaulay Library ML 35048211
	Livingston	MI	2016-04-17	3	0.785	0.261667	45	4426.9	6477.6	2050.7	https://ebird.org/view/checklist/S29008873					Macaulay Library ML 34549571
	Sullivan	NH	2016-08-13	2	0.531	0.2655	53.7	4355.2	6576.4	2221.2	https://ebird.org/view/checklist/S31096325					Macaulay Library ML 32608411
	Montgomery	PA	2016-06-01	2	0.554	0.277	44.2	4359.6	6781.6	2422	https://ebird.org/view/checklist/S30024083					Macaulay Library ML 31525241
	Berkeley	WV	1996-04-19	4	1.149	0.28725	50.7	4769.2	6379.6	1610.4	https://macaulaylibrary.org/asset/77291#_ga=2.48714406.123671011.1544895271-1785717800.1537479754					Macaulay Library ML 77291
	Fayette	IN	1992-05-28	3	0.833	0.277667	59.5	4273.3	7189.5	2916.2	https://macaulaylibrary.org/asset/73962#_ga=2.6239667.123671011.1544895271-1785717800.1537479754					Macaulay Library ML 73962
	Middlesex	ON	1992-05-28	3	0.617	0.205667	42.5	4803.9	7529	2725.1	https://macaulaylibrary.org/asset/56647#_ga=2.70070288.123671011.1544895271-1785717800.1537479754					Macaulay Library ML 56647
	Preble	OH	2018-04-01	2	0.446	0.223	62.1	4246.3	6859.5	2613.2	https://ebird.org/view/checklist/S44153483					Macaulay Library ML 92379041
	Forsyth	NC	2018-03-29	3	0.808	0.269333	36.9	4703.6	7120.8	2417.2	https://ebird.org/view/checklist/S44058635					Macaulay Library ML 92213391
	Harford	MD	2018-03-30	2	0.379	0.1895	51.2	4421.1	6189.5	1768.4	https://ebird.org/view/checklist/S44094066					Macaulay Library ML 92067361
	Albemarle	VA	2018-03-30	3	0.974	0.324667	56.7	4246.3	7229.7	2983.4	https://ebird.org/view/checklist/S44082104					Macaulay Library ML 91997081
	Guilford	NC	2018-03-29	3	0.94	0.313333	41.7	4534.8	6115.8	1581	https://ebird.org/view/checklist/S44073095					Macaulay Library ML 91932631
	Transylvania	NC	2018-03-27	2	0.411	0.2055	33.8	4764.9	6315.6	1550.7	https://ebird.org/view/checklist/S44003730					Macaulay Library ML 91582481
	Aiken	SC	2017-03-27	2	0.356	0.178	56.7	4907.5	6393.7	1486.2	https://ebird.org/view/checklist/S35590808					Macaulay Library ML 87411961
	Cook	IL	2015-04-12	3	0.745	0.248333	62.6	4551.2	7055.5	2504.3	https://ebird.org/view/checklist/S22817821					Macaulay Library ML 81489011
	Schuyler	NY	2017-06-11	3	0.804	0.268	55.6	4092.5	6715.1	2622.6	https://ebird.org/view/checklist/S37620216					Macaulay Library ML 75375281
	Dakota	MN	2017-05-07	3	0.905	0.301667	63.4	4398.8	6685.3	2286.5	https://ebird.org/view/checklist/S40432982					Macaulay Library ML 74881691
	Schuyler	NY	2008-05-26	4	1.002	0.2505	51.6	4309.7	6093.9	1784.2	https://ebird.org/view/checklist/S39962296					Macaulay Library ML 72096521
	Polk	TN	2017-08-21	3	0.725	0.241667	49.8	3630.9	6647.8	3016.9	https://ebird.org/view/checklist/S38748937					Macaulay Library ML 67193071
	Armstrong	PA	2017-08-05	2	0.539	0.2695	48.4	4537.7	6621.9	2084.2	https://ebird.org/view/checklist/S38490512					Macaulay Library ML 65243411
	Middlesex	MA	2017-07-21	3	0.785	0.261667	42	4104.6	6496.5	2391.9	https://ebird.org/view/checklist/S38247177					Macaulay Library ML 63900941
	Warren	NY	2017-07-15	2	0.545	0.2725	57.6	4268.8	6267	1998.2	https://ebird.org/view/checklist/S38161010					Macaulay Library ML 63543591
	Philadelphia	PA	2017-06-24	3	1.044	0.348	53.5	4206.4	7178.9	2972.5	https://ebird.org/view/checklist/S37782630					Macaulay Library ML 61845101
	Tompkins	NY	2017-06-13	4	1.03	0.2575	57.4	4315.8	7142.4	2826.6	https://ebird.org/view/checklist/S37569884					Macaulay Library ML 61020491
	Rockland	NY	2017-06-08	2	0.519	0.2595	52	4355.2	6489.3	2134.1	https://ebird.org/view/checklist/S37473771					Macaulay Library ML 61079001
	Tompkins	NY	1987-05-10	3	0.88	0.293333	53.5	4527.5	6932.8	2405.3	https://macaulaylibrary.org/asset/38810#_ga=2.6700466.123671011.1544895271-1785717800.1537479754					Macaulay Library ML 38810
	Tompkins	NY	2013-05-27	3	0.918	0.306	58.7	4704.1	7218.9	2514.8	https://macaulaylibrary.org/asset/210614#_ga=2.6715442.123671011.1544895271-1785717800.1537479754					Macaulay Library ML 210614
	Tompkins	NY	2010-04-24	3	0.757	0.252333	61.6	4310.8	7222	2911.2	https://macaulaylibrary.org/asset/199021#_ga=2.44553892.123671011.1544895271-1785717800.1537479754					Macaulay Library ML 199021
	Tompkins	NY	2010-04-22	3	0.884	0.294667	61.8	4550.1	6703.8	2153.7	https://macaulaylibrary.org/asset/199017#_ga=2.41235106.123671011.1544895271-1785717800.1537479754					Macaulay Library ML 199017
	Tompkins	NY	2010-04-20	2	0.529	0.2645	61.8	4601.7	6929.6	2327.9	https://macaulaylibrary.org/asset/199002#_ga=2.40382882.123671011.1544895271-1785717800.1537479754					Macaulay Library ML 199002
	Tompkins	NY	5/00/1980	3	0.938	0.312667	41.8	4560.6	6755.5	2194.9	https://macaulaylibrary.org/asset/19781#_ga=2.82728982.123671011.1544895271-1785717800.1537479754					Macaulay Library ML 19781
	Tompkins	NY	2014-06-01	3	0.898	0.299333	56.6	4355.1	7376.2	3021.1	https://macaulaylibrary.org/asset/191087#_ga=2.41366946.123671011.1544895271-1785717800.1537479754					Macaulay Library ML 191087
	Rensselaer	NY	2015-05-24	4	1.19	0.2975	48.2	4406.4	6298.8	1892.4	https://macaulaylibrary.org/asset/188364#_ga=2.15023798.123671011.1544895271-1785717800.1537479754					Macaulay Library ML 188364
	Schuler	NY	2010-05-26	3	0.776	0.258667	56.3	4225.8	6061.8	1836	https://macaulaylibrary.org/asset/171930#_ga=2.135021041.1744203799.1545403104-1785717800.1537479754					Macaulay Library ML 171930
	Tompkins	NY	2012-06-21	3	0.921	0.307	55.6	4336	6711.9	2375.9	https://macaulaylibrary.org/asset/166491#_ga=2.125652682.1744203799.1545403104-1785717800.1537479754					Macaulay Library ML 166491
	Tompkins	NY	2012-05-20	4	1.058	0.2645	51.7	4485.9	7491	3005.1	https://macaulaylibrary.org/asset/163389#_ga=2.240561603.1744203799.1545403104-1785717800.1537479754					Macaulay Library ML 163389
	Reynolds	MO	2002-05-21	3	0.725	0.241667	40.8	4731.1	6694.9	1963.8	https://macaulaylibrary.org/asset/145391#_ga=2.139331059.1744203799.1545403104-1785717800.1537479754					Macaulay Library ML 145391
	Texas	MO	2000-05-31	3	0.834	0.278	55	4235.9	6338.8	2102.9	https://macaulaylibrary.org/asset/144944#_ga=2.163540732.1744203799.1545403104-1785717800.1537479754					Macaulay Library ML 144944
	Cayuga	NY	1998-05-03	3	0.977	0.325667	63.8	4260	6986.4	2726.4	https://macaulaylibrary.org/asset/112694#_ga=2.81903062.1311151168.1545573881-1785717800.1537479754					Macaulay Library ML 112694
	Tompkins	NY	1964-04-28	3	0.856	0.285333	55.7	4398.8	6598.2	2199.4	https://macaulaylibrary.org/asset/10646#_ga=2.138966259.1311151168.1545573881-1785717800.1537479754					Macaulay Library ML 10646
	York	ME	2016-07-01	3	0.926	0.308667	53.4	4101.4	7075.8	2974.4	https://ebird.org/view/checklist/S30478801					Macaulay Library ML 30772461
	Oxford	ME	2016-06-25	2	0.73	0.365	47.1	4262.7	7123.5	2860.8	https://ebird.org/view/checklist/S30389382					Macaulay Library ML 30566741
	Cayuga	NY	1998-05-06	3	1.046	0.348667	55.9	4499.8	7165.3	2665.5	https://macaulaylibrary.org/asset/87495#_ga=2.76200661.1311151168.1545573881-1785717800.1537479754					Macaulay Library ML 87495
	Tompkins	NY	2016-05-26	2	0.503	0.2515	63.4	4080.1	5974.4	1894.3	https://ebird.org/view/checklist/S29916480					Macaulay Library ML 29659071
	Cass	NE	2016-05-26	2	0.667	0.3335	65.1	4398.8	7708.7	3309.9	https://ebird.org/view/checklist/S29972249					Macaulay Library ML 29594311
	Cass	NE	2016-05-26	3	0.854	0.284667	45.9	3973.2	6411.3	2438.1	https://ebird.org/view/checklist/S29972249					Macaulay Library ML 29595221
	Susquehanna	PA	2016-05-27	3	0.972	0.324	48.9	4195.6	6718.6	2523	https://ebird.org/view/checklist/S29935890					Macaulay Library ML 29471921
	Middlesex	MA	2016-05-21	3	0.73	0.243333	48.9	4485.9	7512.8	3026.9	https://ebird.org/view/checklist/S29818142					Macaulay Library ML 29187531
	Middlesex	ME	2016-05-18	3	0.7	0.233333	51.6	4420.6	6467.5	2046.9	https://ebird.org/view/checklist/S29754578					Macaulay Library ML 29008161
	York	ME	2016-05-16	3	0.687	0.229	34.2	4707.8	7403.6	2695.8	https://ebird.org/view/checklist/S29704436					Macaulay Library ML 28919341
	Tompkins	NY	2016-05-14	3	0.764	0.254667	65.1	4695.2	7293.8	2598.6	https://ebird.org/view/checklist/S29663039					Macaulay Library ML 28892451
	Rensselaer	NY	2016-05-07	3	0.797	0.265667	64.4	4224.6	6815.9	2591.3	https://ebird.org/view/checklist/S29455185					Macaulay Library ML 28274831
	Seneca	NY	2016-05-06	3	0.999	0.333	60.1	4107.8	6296.6	2188.8	https://ebird.org/view/checklist/S29437313					Macaulay Library ML 28228971
	Norfolk	MA	2016-05-04	3	0.898	0.299333	53.7	4573	7316.8	2743.8	https://ebird.org/view/checklist/S29404155					Macaulay Library ML 28144361
	Cumberland	ME	2016-05-03	2	0.495	0.2475	61.6	4377	7338.6	2961.6	https://ebird.org/view/checklist/S29375372					Macaulay Library ML 28109711
	Washington	VT	2016-04-30	2	0.575	0.2875	58.3	4725.4	6946.6	2221.2	https://ebird.org/view/checklist/S29311210					Macaulay Library ML 27979441
	Middlesex	MA	2016-05-01	2	0.49	0.245	46.3	4932.1	7223.1	2291	https://ebird.org/view/checklist/S29327919					Macaulay Library ML 27956491
	Middlesex	MA	2016-05-01	4	1.091	0.27275	55.4	4310.1	6537.5	2227.4	https://ebird.org/view/checklist/S29327209					Macaulay Library ML 27953551
	Richmond City	VA	2016-04-28	4	1.325	0.33125	37.5	4311.7	6859.5	2547.8	https://ebird.org/view/checklist/S29271403					Macaulay Library ML 27810121
	Tompkins	NY	2016-04-28	3	0.912	0.304	48.4	4430.7	7207	2776.3	https://ebird.org/view/checklist/S29257860					Macaulay Library ML 27807471
	Bristol	MA	2016-04-25	3	0.95	0.316667	59.9	4856.1	7164.3	2308.2	https://ebird.org/view/checklist/S29208799					Macaulay Library ML 27648381
	Rensselaer	NY	2016-04-24	3	0.737	0.245667	50.5	4556.1	6211	1654.9	https://ebird.org/view/checklist/S29163789					Macaulay Library ML 27600541
	Rensselaer	NY	2016-04-24	3	0.931	0.310333	60.8	4484.9	6742.4	2257.5	https://ebird.org/view/checklist/S29163789					Macaulay Library ML 27601051
	Washington	VT	2016-04-24	3	0.817	0.272333	66.2	4616.5	6990.1	2373.6	https://ebird.org/view/checklist/S29167849					Macaulay Library ML 27556021
	Essex	MA	2016-04-24	2	0.607	0.3035	52.6	4899.6	7316.8	2417.2	https://ebird.org/view/checklist/S29168306					Macaulay Library ML 27544251
	Washtenaw	MI	2016-04-24	2	0.439	0.2195	55.8	4377	7534.5	3157.5	https://ebird.org/view/checklist/S29163735					Macaulay Library ML 27542331
	Washington	MN	2016-04-24	3	0.799	0.266333	54.4	4433.8	7458.2	3024.4	https://ebird.org/view/checklist/S29150723					Macaulay Library ML 27538491
	Essex	NY	2016-04-23	2	0.562	0.281	60.5	4492.5	5725.8	1233.3	https://ebird.org/view/checklist/S29153685					Macaulay Library ML 27506761
	Providence	RI	2016-04-23	3	0.807	0.269	46.2	4651.8	7186.3	2534.5	https://ebird.org/view/checklist/S29136045					Macaulay Library ML 27480591
	Cameron	PA	2016-04-17	2	0.492	0.246	51.6	4450.7	6775.3	2324.6	https://ebird.org/view/checklist/S29027284					Macaulay Library ML 27253061
	Cameron	PA	2016-04-17	3	0.771	0.257	58.4	4223.9	6548.5	2324.6	https://ebird.org/view/checklist/S29027284					Macaulay Library ML 27253061
	Cayuga	NY	2016-04-14	2	0.513	0.2565	61.2	4834.3	6336.9	1502.6	https://ebird.org/view/checklist/S28935790					Macaulay Library ML 27059051
	Chester	PA	2016-04-13	2	0.547	0.2735	59.4	4751.8	7602.8	2851	https://ebird.org/view/checklist/S28916134					Macaulay Library ML 27009541
	Lycoming	PA	2016-04-10	3	1.041	0.347	62.8	4616.5	7251.4	2634.9	https://ebird.org/view/checklist/S28852708					Macaulay Library ML 26893271
	Delaware	OH	2016-04-08	2	0.539	0.2695	35.6	4386.1	6459	2072.9	https://ebird.org/view/checklist/S28820753					Macaulay Library ML 26772931
	Albany	NY	2016-03-31	3	0.787	0.262333	43.6	4234.1	6723	2488.9	https://ebird.org/view/checklist/S28655174					Macaulay Library ML 26395931
	Christian	MO	2016-03-24	4	1.028	0.257	52.6	4333.4	6576.4	2243	https://ebird.org/view/checklist/S28516963					Macaulay Library ML 26101901
	Preble	OH	2015-06-06	3	0.683	0.227667	45.8	4573	6968.4	2395.4	https://ebird.org/view/checklist/S23801628					Macaulay Library ML 25376781
	Allegheny	PA	2015-04-26	3	0.889	0.296333	54.2	4529.4	6859.5	2330.1	https://www.xeno-canto.org/237369					xeno-canto XC237369
	Amelia	VA	2004-04-24	3	0.709	0.236333	42	4464.1	5944.9	1480.8	https://www.xeno-canto.org/7663					xeno-canto XC7663
	Bandera	TX	4/00/2010	3	0.683	0.227667	58.7	4678	5947.4	1269.4	https://www.xeno-canto.org/70998					xeno-canto XC70998
	Hampshire	WV	2013-06-23	3	0.891	0.297	60.7	4527	5758.9	1231.9	https://www.xeno-canto.org/142337					xeno-canto XC142337
	Blount	TN	2012-05-23	3	0.78	0.26	53.6	4442.3	7120.8	2678.5	https://www.xeno-canto.org/101967					xeno-canto XC101967
	Blount	TN	2012-05-23	3	0.882	0.294	63.4	4165.5	6335	2169.5	https://www.xeno-canto.org/101967					xeno-canto XC101967
	Blount	TN	2012-05-23	3	0.926	0.308667	67.8	4224.6	7338.6	3114	https://www.xeno-canto.org/101969					xeno-canto XC101969
	Blount	TN	2013-05-21	3	0.718	0.239333	59.9	3771.7	5999.1	2227.4	https://www.xeno-canto.org/135632					xeno-canto XC135632
	Blount	TN	2011-05-25	4	1.051	0.26275	42.2	3353.1	5951.7	2598.6	https://www.xeno-canto.org/78700					xeno-canto XC78700
	Blount	TN	2011-05-25	2	0.519	0.2595	57.4	4856.1	6968.4	2112.3	https://www.xeno-canto.org/78704					xeno-canto XC78704
	Blount	TN	2009-05-22	2	0.483	0.2415	65.6	4546.4	6528.1	1981.7	https://www.xeno-canto.org/53853					xeno-canto XC53853
	Blount	TN	2016-04-21	2	0.457	0.2285	72.9	4769	7403.9	2634.9	https://www.xeno-canto.org/313904					xeno-canto XC313904
	Caddo	LA	2015-04-05	2	0.656	0.328	49.4	4179.5	7291.9	3112.4	https://www.xeno-canto.org/253963					xeno-canto XC253963
	Chautauqua	NY	2016-06-04	5	1.429	0.2858	55.1	4459.1	6885.8	2426.7	https://www.xeno-canto.org/324934					xeno-canto XC324934
	Cheshire	NH	2012-04-20	3	0.85	0.283333	55.2	4464.1	6794.2	2330.1	https://www.xeno-canto.org/100425					xeno-canto XC100425
	Fayette	WV	2010-05-05	2	0.451	0.2255	73.2	4151.8	6362.1	2210.3	https://www.xeno-canto.org/59131					xeno-canto XC59131
	Middlesex	MA	2015-05-12	3	0.967	0.322333	62.2	4419.7	6690.9	2271.2	https://www.xeno-canto.org/241424					xeno-canto XC241424
	Middlesex	MA	2014-04-21	3	0.746	0.248667	68.1	4396.9	7203.4	2806.5	https://www.xeno-canto.org/175483					xeno-canto XC175483
	Warren	NJ	2012-05-13	3	0.81	0.27	45.1	4321	6677.8	2356.8	https://www.xeno-canto.org/101659					xeno-canto XC101659
	Monroe	TN	2011-04-17	3	0.707	0.235667	54.3	4481.5	6438.3	1956.8	https://www.xeno-canto.org/76671					xeno-canto XC76671
	Monroe	TN	2013-05-23	3	0.887	0.295667	60.5	4172	7095.4	2923.4	https://www.xeno-canto.org/135630					xeno-canto XC135630
	Natchitoches	LA	2014-07-12	2	0.817	0.4085	53.4	4420.6	7534.5	3113.9	https://www.xeno-canto.org/217052					xeno-canto XC217052
	Norfolk	MA	2016-05-07	3	0.836	0.278667	60.2	4087.4	7010.9	2923.5	https://www.xeno-canto.org/315520					xeno-canto XC315520
	Panola	TX	2013-05-25	2	0.674	0.337	71.2	4404	7358.2	2954.2	https://www.xeno-canto.org/134962					xeno-canto XC134962
	Providence	RI	2015-04-26	3	1.019	0.339667	55.7	4399.8	6874.6	2474.8	https://www.xeno-canto.org/237377					xeno-canto XC237377
	Providence	RI	2015-04-26	2	0.647	0.3235	56	4399.8	7149.6	2749.8	https://www.xeno-canto.org/237377					xeno-canto XC237377
	Putnam	NY	2013-04-28	3	0.942	0.314	64.2	4616.5	6554.6	1938.1	https://www.xeno-canto.org/133516					xeno-canto XC133516
	De Soto	LA	2014-07-01	3	0.967	0.322333	35.8	4285.4	6413	2127.6	https://www.xeno-canto.org/217023					xeno-canto XC217023
	Sullivan	NY	2011-05-21	3	0.598	0.199333	36.5	4660.1	6162.6	1502.5	https://www.xeno-canto.org/122262					xeno-canto XC122262
	Sullivan	NY	2013-05-27	2	0.705	0.3525	55	3963.3	6228	2264.7	https://www.xeno-canto.org/135451					xeno-canto XC135451
	Sussex	NJ	1996-05-18	3	0.74	0.246667	51.8	4709.1	7207.2	2498.1	https://www.xeno-canto.org/135056					xeno-canto XC135056
	Tolland	CT	2014-04-18	2	0.399	0.1995	55.6	4616.5	7033.7	2417.2	https://www.xeno-canto.org/175789					xeno-canto XC175789
	Washtenaw	MI	2008-04-22	3	0.797	0.265667	59.4	4707.5	7586	2878.5	https://www.xeno-canto.org/31015					xeno-canto XC31015
	Windham	CT	2014-04-25	3	0.797	0.265667	56.6	4450.9	6553.4	2102.5	https://www.xeno-canto.org/176360					xeno-canto XC176360
	Worcester	MA	2013-06-09	3	0.673	0.224333	61.5	4355.2	6772.4	2417.2	https://www.xeno-canto.org/137969					xeno-canto XC137969
	Worcester	MA	2013-06-15	3	0.954	0.318	70.2	4289.9	6859.5	2569.6	https://www.xeno-canto.org/138486					xeno-canto XC138486
	Addison	VT	2015-07-22	3	0.621	0.207	60.6	4834.3	6859.5	2025.2	https://ebird.org/vt/view/checklist/S24696528					N/A
	Champaign	IL	2014-04-17	3	0.843	0.281	59.4	4305.2	7155.9	2850.7	https://ebird.org/view/checklist/S17928027					N/A
	Hamilton	ON	2014-04-24	2	0.526	0.263	67.1	4650.2	6174.6	1524.4	https://ebird.org/view/checklist/S18063988					N/A
	Kenosha	WI	2015-05-03	2	0.443	0.2215	44.7	4681	6113	1432	https://ebird.org/view/checklist/S23200663					N/A
	Nassau	NY	2015-04-12	2	0.513	0.2565	40.4	4551.2	6903	2351.8	https://ebird.org/view/checklist/S22870194					N/A
	York	ME	2014-04-22	4	1.019	0.25475	44.7	4580.6	6342.4	1761.8	https://ebird.org/view/checklist/S18026763					N/A
	York	ME	2018-04-26	2	0.558	0.279	45.5	4551.2	6641.7	2090.5	https://ebird.org/me/view/checklist/S44956783					Macaulay Library ML 96823581
	Kent	RI	2016-04-08	3	0.737	0.245667	55.8	4856.1	7186.1	2330	https://ebird.org/view/checklist/S28808073					Macaulay Library ML 26788081
	Worcester	MA	2013-04-17	4	1.133	0.28325	50.4	4386.9	7404.7	3017.8	https://ebird.org/view/checklist/S13778059					N/A
	Philadelphia	PA	4/20/2017	3	0.82	0.273333	52.3	4375.1	6577.3	2202.2	https://macaulaylibrary.org/asset/126258691#_ga=2.239765248.2003340619.1549400716-2113606191.1549400716					Macaulay Library ML 126258691
	Tompkins	NY	2010-04-07	2	0.518	0.259	63.3	4418	6868	2450	https://macaulaylibrary.org/asset/197989#_ga=2.111164420.123671011.1544895271-1785717800.1537479754					Macaulay Library ML 197989
	Tompkins	NY	2010-04-07	2	0.406	0.203	39.7	4275.5	5524.5	1249	https://macaulaylibrary.org/asset/197989#_ga=2.111164420.123671011.1544895271-1785717800.1537479754					Macaulay Library ML 197989
	Windsor	VT	2016-05-01	3	0.811	0.270333	56.7	4812.5	7120.8	2308.3	https://ebird.org/view/checklist/S29324701					Macaulay Library ML 27967631
	Aiken	SC	2017-03-18	2	0.545	0.2725	69	4611.2	7810.3	3199.1	https://ebird.org/view/checklist/S35332120					Macaulay Library ML 51880771
	Spencer	IN	2017-03-25	3	0.924	0.308	40.3	4812.6	6951.5	2138.9	https://ebird.org/view/checklist/S35417862					Macaulay Library ML 52401871
	Spencer	IN	2017-04-01	3	0.842	0.280667	46.1	4728	7676.3	2948.3	https://ebird.org/view/checklist/S35619263					Macaulay Library ML 53170771
	Spencer	IN	2017-04-01	3	0.924	0.308	49.9	4459.2	7073.2	2614	https://ebird.org/view/checklist/S35619263					Macaulay Library ML 53170791
	Allegheny	PA	2016-04-17	3	0.795	0.265	61.4	4265.3	6821.3	2556	https://ebird.org/view/checklist/S29005420					Macaulay Library ML 27193911
	Washtenaw	MI	2018-05-06	3	0.816	0.272	79.5	4508.1	7235.9	2727.8	https://ebird.org/view/checklist/S45364064					Macaulay Library ML 98540081
	Wake	NC	2017-07-21	2	0.656	0.328	46.3	4146.1	5518.4	1372.3	https://ebird.org/view/checklist/S38248083					Macaulay Library ML 63949851
	Forsyth	NC	2018-04-20	3	0.444	0.148	55.86	4496.2	6852.1	2355.9	https://ebird.org/view/checklist/S44750782					Macaulay Library ML 95546481
	Rutland	VT	2017-05-13	2	0.517	0.2585	53.6	4643.2	6832.9	2189.7	https://ebird.org/view/checklist/S36847561					Macaulay Library ML 58031721
	Tompkins	NY	2010-04-20	4	0.98	0.245	37.4	3744.3	5850.5	2106.2	https://macaulaylibrary.org/asset/199001#_ga=2.103643392.123671011.1544895271-1785717800.1537479754					Macaulay Library ML 199001
	Tompkins	NY	2010-04-20	3	0.749	0.249667	64.1	4487.2	7355.6	2868.4	https://macaulaylibrary.org/asset/199004#_ga=2.74872850.123671011.1544895271-1785717800.1537479754					Macaulay Library ML 199004
	York	ME	2017-06-09	2	0.462	0.231	52.6	4507.7	7643.4	3135.7	https://ebird.org/view/checklist/S37492132					Macaulay Library ML 60734771
	Fremont	IA	2018-07-20	3	1.234	0.411333	24.39	4002.1	6253.4	2251.3	https://ebird.org/view/checklist/S47328895					Macaulay Library ML 108153411
	Cass	NE	1997-06-06	3	0.965	0.321667	38.7	4144.7	6051.3	1906.6	https://ebird.org/view/checklist/S44323882					Macaulay Library ML 93976601
	Dallas	MO	2017-07-15	3	1.041	0.347	14.6	4243.3	6497.6	2254.3	https://ebird.org/view/checklist/S38148082					Macaulay Library ML 63406571
	Wabash	IN	2018-04-20	3	0.844	0.281333	25.7	4001	6304.6	2303.6	https://ebird.org/view/checklist/S44748290					Macaulay Library ML 95466891
	Warrick	IN	2018-05-17	3	1.04	0.346667	31.7	4542.4	7175.5	2633.1	https://ebird.org/view/checklist/S45764086					Macaulay Library ML 100634251
	Noble	OH	2017-05-12	3	0.76	0.253333	17	4330.6	5692.2	1361.6	https://ebird.org/view/checklist/S37009222					Macaulay Library ML 58798041
	Vanderburgh	IN	2018-03-26	2	0.554	0.277	30.7	4311.5	6621.2	2309.7	https://ebird.org/view/checklist/S43974541					Macaulay Library ML 91450331
	Bell	KY	2017-03-24	3	1.044	0.348	37.2	4654.5	6585	1930.5	https://ebird.org/view/checklist/S35390936					Macaulay Library ML 52427391
	Owlsley	KY	2016-05-28	3	0.901	0.300333	20.8	4249.9	5835.9	1586	https://ebird.org/view/checklist/S29957846					Macaulay Library ML 30321981
	Powell	KY	2018-05-04	3	0.542	0.180667	24	4424.3	6279.6	1855.3	https://ebird.org/view/checklist/S45252301					Macaulay Library ML 101888221
	Perry	TN	2017-04-03	3	0.991	0.330333	23.8	4142.9	5889.1	1746.2	https://ebird.org/view/checklist/S35667747					Macaulay Library ML 119548991
	Anderson	TN	2016-05-22	3	1.048	0.349333	20.9	4157.8	6663.1	2505.3	https://ebird.org/view/checklist/S2848929					Macaulay Library ML 26027561
	Morgan	TN	2018-05-26	3	0.907	0.302333	28.8	4145.6	6440.1	2294.5	https://ebird.org/view/checklist/S46033001					Macaulay Library ML 102022961
	Spencer	IN	2018-07-27	3	0.5	0.166667	35.4	4573.6	6721.8	2148.2	https://ebird.org/view/checklist/S47478475					Macaulay Library ML 109252011
	Watauga	NC	2018-05-27	3	0.542	0.180667	32.5	4377	6467.5	2090.5	https://ebird.org/view/checklist/S46065635					Macaulay Library ML 102182391
	Roane	TN	2018-05-29	3	0.526	0.175333	45.2	4551.2	6467.5	1916.3	https://ebird.org/view/checklist/S46127779					Macaulay Library ML 102477671
	Lee	AL	2015-04-18	3	0.794	0.264667	11.6	4293.4	6185.8	1892.4	https://ebird.org/view/checklist/S22929480					Macaulay Library ML 46616191
	Caswell	NC	2016-04-22	3	0.988	0.329333	33.7	4202.8	6489.3	2286.5	https://ebird.org/view/checklist/S29113933					Macaulay Library ML 27524391
	Southampton	VA	2018-03-28	3	0.908	0.302667	24.6	4268.1	7665.2	3397.1	https://ebird.org/view/checklist/S44033232					Macaulay Library ML 92851211
	Fauquier	VA	2017-04-26	4	1.205	0.30125	28	4285.7	6757.3	2471.6	https://ebird.org/atlasva/view/checklist/S36287237					Macaulay Library ML 56112281
	Loudoun	VA	2018-04-13	3	0.891	0.297	43.1	4195.6	6321.7	2126.1	https://ebird.org/view/checklist/S44526297					Macaulay Library ML 94264311
	Berrien	MI	2018-06-16	3	0.967	0.322333	20	4224.6	6162.6	1938	https://ebird.org/view/checklist/S46593941					Macaulay Library ML 105053711
	York	ME	2018-06-02	3	0.898	0.299333	33.7	4333.4	6097.3	1763.9	https://ebird.org/view/checklist/S46228884					Macaulay Library ML 102974941
	Posey	IN	2018-05-22	3	0.797	0.265667	37.8	4398.8	6968.4	2569.6	https://ebird.org/view/checklist/S45931439					Macaulay Library ML 101523091
	Orange	NY	2018-05-06	3	0.999	0.333	36.9	3266.4	6424	3157.6	https://ebird.org/view/checklist/S45380029					Macaulay Library ML 99147591
	Oldham	KY	2018-05-03	3	0.961	0.320333	25.7	4420.6	6815.9	2395.3	https://ebird.org/view/checklist/S45211539					Macaulay Library ML 160030061
	Sarpy	NE	2018-05-07	3	0.787	0.262333	41.7	3767.3	6859.5	3092.2	https://ebird.org/view/checklist/S45420033					Macaulay Library ML 98857131
	Lincoln	ME	2018-06-23	2	0.487	0.2435	40.9	4237.7	5863.5	1625.8	https://ebird.org/atlasme/view/checklist/S46739573					Macaulay Library ML 105295311
	Passaic	NJ	2018-05-16	6	0.723	0.1205	15.4	4339.6	5548.5	1208.9	https://ebird.org/view/checklist/S45727745					Macaulay Library ML 100461111
	Oswego	NY	2018-05-22	3	0.794	0.264667	31.4	4160	5671.1	1511.1	https://ebird.org/view/checklist/S45922864					Macaulay Library ML 101483271
	Greenville	SC	2018-05-20	2	0.555	0.2775	30.1	4573	6140.9	1567.9	https://ebird.org/view/checklist/S45861650					Macaulay Library ML 101186361
	Cass	NE	2018-05-12	2	0.653	0.3265	31.9	4072.1	6206.2	2134.1	https://ebird.org/view/checklist/S45703270					Macaulay Library ML 100501051
	Rockingham	NC	2018-05-11	3	0.927	0.309	27.5	4311.7	6097.3	1785.6	https://ebird.org/view/checklist/S45551976					Macaulay Library ML 99709111
	Caroline	MD	2018-04-28	3	0.753	0.251	29.5	4225	5969.6	1744.6	https://ebird.org/view/checklist/S45016453					Macaulay Library ML 97306871
	Anne Arundel	MD	2018-04-29	3	0.735	0.245	28.6	4202.8	6619.9	2417.1	https://ebird.org/view/checklist/S45092795					Macaulay Library ML 97240691
	Mercer	PA	2018-04-21	2	0.513	0.2565	40	4511.6	5820.5	1308.9	https://ebird.org/view/checklist/S44850596					Macaulay Library ML 96422081
	Bristol	MA	2012-04-28	3	1.032	0.344	46.2	3941.5	6032	2090.5	https://ebird.org/view/checklist/S10566593					Macaulay Library ML 95415051
	Spencer	IN	2018-04-17	3	0.852	0.284	29.8	4101.6	5815.3	1713.7	https://ebird.org/view/checklist/S44668919					Macaulay Library ML 95023051
	Posey	IN	2018-04-15	3	0.806	0.268667	34.4	4442.3	7164.3	2722	https://ebird.org/view/checklist/S44598121					Macaulay Library ML 94629731
	Worcester	MD	2018-04-15	3	0.873	0.291	42.8	4249.9	5851.3	1601.4	https://ebird.org/view/checklist/S44588960					Macaulay Library ML 94622391
	Powhatan	VA	2018-04-11	3	0.836	0.278667	32.4	4442.3	6228	1785.7	https://ebird.org/view/checklist/S44469540					Macaulay Library ML 94672841
	Loudoun	VA	2018-04-13	3	1.028	0.342667	25.6	4224.6	6119.1	1894.5	https://ebird.org/view/checklist/S44517867					Macaulay Library ML 94262381
	Gloucester	NJ	2018-04-05	3	0.967	0.322333	36.1	4420.6	7099	2678.4	https://ebird.org/view/checklist/S44264127					Macaulay Library ML 93054781
	Union	NC	2018-04-03	3	0.766	0.255333	38.9	4862	6294.5	1432.5	https://ebird.org/view/checklist/S44221256					Macaulay Library ML 92752851
	Warrick	IN	2018-04-01	2	0.531	0.2655	55.7	4595.2	6667	2071.8	https://ebird.org/view/checklist/S44161777					Macaulay Library ML 92412081
	Warrick	IN	2018-04-01	3	1.004	0.334667	29.4	4542	7277.9	2735.9	https://ebird.org/view/checklist/S44161777					Macaulay Library ML 92412091
	Dixon	NE	2017-06-05	3	0.888	0.296	36	4205.7	6052	1846.3	https://ebird.org/view/checklist/S37421418					Macaulay Library ML 60415721
	Knox	TN	2017-06-04	3	0.912	0.304	30.2	4398.8	6402.2	2003.4	https://ebird.org/view/checklist/S37376176					Macaulay Library ML 60368571
	Muscatine	IA	2015-06-24	3	0.751	0.250333	34.4	4093.9	6053.8	1959.9	https://ebird.org/view/checklist/S24040130					Macaulay Library ML 60247641
	Powhatan	VA	2017-06-04	2	0.62	0.31	30.7	4744.1	6423.2	1679.1	https://ebird.org/view/checklist/S37380449					Macaulay Library ML 60215761
	Posey	IN	2017-05-22	4	1.174	0.2935	31.4	4398.8	7011.9	2613.1	https://ebird.org/view/checklist/S37073432					Macaulay Library ML 58995121
	Spencer	IN	2017-05-07	3	0.962	0.320667	37.8	4225.2	7230.5	3005.3	https://ebird.org/view/checklist/S36640595					Macaulay Library ML 57319941
	Kane	IL	2017-05-02	2	0.621	0.3105	35.1	4041.2	6104.8	2063.6	https://ebird.org/view/checklist/S36484895					Macaulay Library ML 56867021
	Warrick	IN	2017-04-26	3	0.896	0.298667	26.9	4163.7	7205.3	3041.6	https://ebird.org/view/checklist/S36287676					Macaulay Library ML 55846591
	Centre	PA	2017-04-23	3	0.702	0.234	46.4	4940.5	6481	1540.5	https://ebird.org/view/checklist/S36194068					Macaulay Library ML 55533071
	Wake	NC	2017-04-20	2	0.635	0.3175	20.3	4107.8	6266.7	2158.9	https://ebird.org/view/checklist/S36122854					Macaulay Library ML 55153891
	Spencer	IN	2017-04-14	3	0.865	0.288333	23.9	4246.3	6772.4	2526.1	https://ebird.org/view/checklist/S35950948					Macaulay Library ML 54574171
	Carbon	PA	2017-04-15	3	0.834	0.278	37.5	4681	6467.2	1786.2	https://ebird.org/view/checklist/S35975562					Macaulay Library ML 54552941
	Cape May	NJ	2017-04-14	3	0.846	0.282	32.2	4181	6315.1	2134.1	https://ebird.org/view/checklist/S35943730					Macaulay Library ML 54476481
	Allegheny	PA	2017-04-10	3	0.963	0.321	23.4	4173.2	6433.8	2260.6	https://ebird.org/view/checklist/S35846891					Macaulay Library ML 54025601
	Posey	IN	2017-04-08	2	0.491	0.2455	31	4333.4	6336.9	2003.5	https://ebird.org/view/checklist/S35788872					Macaulay Library ML 53784801
	Allegheny	PA	2017-04-02	3	0.954	0.318	27.7	4204.5	6452.7	2248.2	https://ebird.org/view/checklist/S35635234					Macaulay Library ML 53153851
	Rutland	VT	2014-05-20	2	0.633	0.3165	47.1	4234.5	5974.4	1739.9	https://ebird.org/view/checklist/S18486856					Macaulay Library ML 34087341
	Davidson	TN	2018-03-30	3	0.968	0.322667	31.5	4246.3	5988.4	1742.1	https://ebird.org/view/checklist/S44091197					Macaulay Library ML 92055521
	Posey	IN	2018-03-30	3	0.911	0.303667	33.9	4210.3	6003.1	1792.8	https://ebird.org/view/checklist/S44093488					Macaulay Library ML 92046291
	Monroe	IN	2018-03-30	2	0.526	0.263	30.4	4790.7	7011.9	2221.2	https://ebird.org/view/checklist/S44085179					Macaulay Library ML 92013311
	Union	LA	2018-03-16	4	1.257	0.31425	31.2	4137.5	6206.2	2068.7	https://ebird.org/view/checklist/S43705657					Macaulay Library ML 90032091
	Washington	MD	2017-05-23	2	0.66	0.33	23.2	4215.4	5836.8	1621.4	https://macaulaylibrary.org/asset/534374#_ga=2.113714951.1228522220.1548480480-1116361589.1520691237					Macaulay Library ML 534374
	La Salle	IL	2011-08-04	2	0.575	0.2875	24.5	3985	6010.2	2025.2	https://ebird.org/view/checklist/S8629820					Macaulay Library ML 79641901
	Edmonson	KY	2013-05-23	3	1.091	0.363667	32.6	4144.9	6312	2167.1	https://ebird.org/view/checklist/S38799804					Macaulay Library ML 66896221
	Spencer	IN	2017-08-05	3	0.968	0.322667	17.3	4450.9	5570.4	1119.5	https://ebird.org/view/checklist/S38489047					Macaulay Library ML 65329121
	Montgomery	PA	2014-04-02	3	0.716	0.238667	42.2	4357.6	5897.5	1539.9	https://ebird.org/view/checklist/S17707865					Macaulay Library ML 64824581
	Blount	TN	2017-07-09	3	0.919	0.306333	30.7	4257.7	6356.6	2098.9	https://ebird.org/view/checklist/S38051586					Macaulay Library ML 62945621
	Trigg	KY	2017-05-19	2	0.702	0.351	34.5	3777.2	5566.4	1789.2	https://ebird.org/view/checklist/S36982108					Macaulay Library ML 61284701
	Cheshire	NH	1990-05-26	3	0.972	0.324	36	4186.4	6334.4	2148	https://macaulaylibrary.org/asset/53313#_ga=2.119895048.123671011.1544895271-1785717800.1537479754					Macaulay Library ML 6128470153313
	St. Clair	MO	2016-04-04	3	1.095	0.365	19.2	3572.1	5733	2160.9	https://macaulaylibrary.org/asset/519674#_ga=2.6249907.123671011.1544895271-1785717800.1537479754					Macaulay Library ML 519674
	St. Clair	MO	2016-04-04	4	1.094	0.2735	18.8	4573.2	6205.4	1632.2	https://macaulaylibrary.org/asset/519673#_ga=2.49708326.123671011.1544895271-1785717800.1537479754					Macaulay Library ML 519673
	Trigg	KY	2008-04-18	3	1.1	0.366667	39.9	3633.5	6290.9	2657.4	https://macaulaylibrary.org/asset/213708#_ga=2.103682688.123671011.1544895271-1785717800.1537479754					Macaulay Library ML 213708
	Tompkins	NY	2015-05-19	3	0.816	0.272	42.5	4390.8	7138.7	2747.9	https://macaulaylibrary.org/asset/202226#_ga=2.70211984.123671011.1544895271-1785717800.1537479754					Macaulay Library ML 202226
	Warren	NJ	1997-05-20	3	1.043	0.347667	41.7	3890.1	6211.6	2321.5	https://macaulaylibrary.org/asset/190641#_ga=2.73760018.123671011.1544895271-1785717800.1537479754					Macaulay Library ML 190641
	Douglas	KS	2010-05-09	3	0.98	0.326667	42.7	4143.5	6445.4	2301.9	https://macaulaylibrary.org/asset/172100#_ga=2.92188506.1744203799.1545403104-1785717800.1537479754					Macaulay Library ML 172100
	Warren	VA	2017-04-30	3	0.961	0.320333	29.3	4216.3	6310.3	2094	https://ebird.org/view/checklist/S36516949					Macaulay Library ML 73993191
	Tompkins	NY	1962-04-22	2	0.604	0.302	44.4	3883.5	5724.6	1841.1	https://macaulaylibrary.org/asset/10648#_ga=2.144299509.1311151168.1545573881-1785717800.1537479754					Macaulay Library ML 10648
	Worcester	MD	1962-04-29	4	1.171	0.29275	35.8	4311.7	7316.8	3005.1	https://macaulaylibrary.org/asset/10647#_ga=2.151690361.1311151168.1545573881-1785717800.1537479754					Macaulay Library ML 10647
	Sevier	TN	1963-05-13	2	0.558	0.279	45.7	4358.2	6172.1	1813.9	https://macaulaylibrary.org/asset/10645#_ga=2.181581031.1311151168.1545573881-1785717800.1537479754					Macaulay Library ML 10645
	St. Helena	LA	2017-06-14	2	0.563	0.2815	31.8	4246.3	6293.3	2047	https://ebird.org/view/checklist/S37612994					Macaulay Library ML 61204211
	Frederick	MD	1996-04-14	2	0.707	0.3535	36.8	4194.3	6352.2	2157.9	https://macaulaylibrary.org/asset/77287#_ga=2.73629394.1311151168.1545573881-1785717800.1537479754					Macaulay Library ML 77287
	Hocking	OH	1976-05-15	3	0.95	0.316667	38.4	3845.4	6819.5	2974.1	https://macaulaylibrary.org/asset/26285#_ga=2.117674057.1311151168.1545573881-1785717800.1537479754					Macaulay Library ML 26285
	Rockingham	NC	2016-04-17	3	0.82	0.273333	32.9	4221.5	6501.7	2280.2	https://ebird.org/view/checklist/S29000889					Macaulay Library ML 27525231
	Cape May	NJ	2016-04-14	4	1.122	0.2805	31.9	4222.1	6091.9	1869.8	https://ebird.org/view/checklist/S28935897					Macaulay Library ML 27057481
	Campbell	TN	2011-04-18	3	0.944	0.314667	30.5	4102.8	5891.2	1788.4	https://www.xeno-canto.org/76694					xeno-canto XC76694
	Middlesex	MA	2014-04-29	2	0.674	0.337	32.8	4196.6	6524.6	2328	https://www.xeno-canto.org/176655					xeno-canto XC176655
	Passaic	NJ	1995-04-16	2	0.436	0.218	38.5	4193.2	5935.5	1742.3	https://www.xeno-canto.org/135089					xeno-canto XC135089
	Shannon	MO	2015-05-28	3	0.947	0.315667	27.4	4090.1	6519.6	2429.5	https://www.xeno-canto.org/247850					xeno-canto XC247850
	Johnson	KS	2017-05-15	2	0.656	0.328	47.1	4301.2	6601.1	2299.9	https://www.xeno-canto.org/371470					xeno-canto XC371470
	Middlesex	MA	2015-04-30	3	1.004	0.334667	49.3	3810.8	6815.9	3005.1	https://ebird.org/view/checklist/S23140463					N/A
	Wilkes	NC	2014-06-07	3	1.016	0.338667	34.7	4710	7010.9	2300.9	https://ebird.org/view/checklist/S18718829					Macaulay Library ML 63515291
	Aiken	SC	2017-03-18	2	0.584	0.292	24.1	4224.6	6315.1	2090.5	https://ebird.org/view/checklist/S35332120					Macaulay Library ML 51880771
	Spencer	IN	2017-03-25	3	1.032	0.344	48.4	4137.1	7401.8	3264.7	https://ebird.org/view/checklist/S35417862					Macaulay Library ML 52401871
	Tompkins	NY	2018-04-23	4	0.998	0.2495	17.7	2852.5	5344.9	2492.4	https://macaulaylibrary.org/asset/96116561#_ga=2.151583545.1271760166.1542289459-1614378356.1522970868					Macaulay Library ML 96116561
	Posey	IN	2018-04-15	5	0.85	0.17	15.2	4950	6431.2	1481.2	https://ebird.org/view/checklist/S44598121					Macaulay Library ML 94629741
	Schuyler	NY	2017-06-02	6	1.346	0.224333	19.8	2621.1	5728.7	3107.6	https://ebird.org/view/checklist/S37328059					Macaulay Library ML 60016461
	York	ME	2017-05-13	3	0.907	0.302333	43.2	2981.6	5744.3	2762.7	https://ebird.org/view/checklist/S36783858					Macaulay Library ML 58021991
	Union	NC	2017-04-02	8	1.443	0.180375	17.1	4164.7	6090.9	1926.2	https://ebird.org/view/checklist/S35637561					Macaulay Library ML 53387591
	Montgomery	PA	2015-05-07	6	1.233	0.2055	23.8	4333.4	7077.2	2743.8	https://ebird.org/view/checklist/S23286073					Macaulay Library ML 62931421
	Kennebec	ME	2016-05-03	6	1.172	0.195333	32.9	4390.9	5762.2	1371.3	https://ebird.org/view/checklist/S29379587					Macaulay Library ML 28081111
	Sussex	NJ	1995-06-10	3	0.727	0.242333	0	4793.1	6682.2	1889.1	https://www.xeno-canto.org/135122					xeno-canto XC135122
	Phillips	AR	2008-04-24	4	1.131	0.28275	14.3	4080.5	6913.7	2833.2	https://ebird.org/view/checklist/S41375589					Macaulay Library ML 79555161
	Madison	MS	2018-06-05	3	1.122	0.374	30.7	3710.7	6047.7	2337	https://ebird.org/view/checklist/S46320541					Macaulay Library ML 104215641
	Cleburn	AL	2017-05-13	3	1.219	0.406333	35.2	3891.5	6246.9	2355.4	https://ebird.org/view/checklist/S36784301					Macaulay Library ML 58006891
	Madison	AL	2017-06-18	3	1.231	0.410333	20.9	3547.8	5950.4	2402.6	https://ebird.org/view/checklist/S37661990					Macaulay Library ML 61486211
	Carteret	NC	2016-03-31	3	0.813	0.271	46	4133.5	6169.8	2036.3	https://ebird.org/view/checklist/S28655845					Macaulay Library ML 26663831
	Rutland	VT	2018-05-23	2	0.496	0.248	35.9	4498.1	5963.8	1465.7	https://ebird.org/vt/view/checklist/S45967204					Macaulay Library ML 101694421
	Kennebec	ME	2018-05-11	5	1.222	0.2444	43.2	4095.9	5697.3	1601.4	https://ebird.org/view/checklist/S45548387					Macaulay Library ML 99640081
	Chesapeake	VA	2018-04-27	4	1.127	0.28175	30.5	4134	6047.8	1913.8	https://ebird.org/view/checklist/S44993257					Macaulay Library ML 96803211
	Bartow	GA	2018-04-21	4	0.882	0.2205	42	4224.6	5661.8	1437.2	https://ebird.org/view/checklist/S44786774					Macaulay Library ML 95667101
	Cape May	NJ	2017-06-03	2	0.47	0.235	41.7	4137.5	6336.9	2199.4	https://ebird.org/view/checklist/S37353631					Macaulay Library ML 60245671
	Washington	NE	2017-04-25	3	0.704	0.234667	47.2	4216.3	6253.7	2037.4	https://ebird.org/view/checklist/S36275399					Macaulay Library ML 56148491
	York	SC	2017-04-28	2	0.549	0.2745	29.1	4921.4	6010.2	1088.8	https://ebird.org/view/checklist/S36379586					Macaulay Library ML 56108801
	Bartow	GA	2017-05-28	3	0.771	0.257	45.3	4289.9	5596.5	1306.6	https://ebird.org/view/checklist/S37209624					Macaulay Library ML 59551061
	Marshall	MS	2017-03-30	3	0.877	0.292333	43.1	4194.6	6650.6	2456	https://ebird.org/view/checklist/S35535301					Macaulay Library ML 52867851
	Windsor	VT	2006-05-01	2	0.562	0.281	52.3	4287.7	6266.7	1979	https://ebird.org/view/checklist/S2312307					Macaulay Library ML 48586021
	Laurens	SC	2015-03-27	2	0.656	0.328	40.9	4289.6	6434.4	2144.8	https://ebird.org/view/checklist/S22539756					Macaulay Library ML 43794281
	Carter	MO	2008-06-01	4	1.016	0.254	33.2	3849.5	5635.7	1786.2	https://macaulaylibrary.org/asset/147136#_ga=2.168627937.1744203799.1545403104-1785717800.1537479754					Macaulay Library ML 147136
	Montgomery	PA	2016-03-27	4	1.187	0.29675	31.3	3636.6	6184.4	2547.8	https://ebird.org/view/checklist/S28579660					Macaulay Library ML 31091681
	Orange	FL	2016-08-25	3	0.97	0.323333	26.1	3788.4	5463.5	1675.1	https://ebird.org/view/checklist/S31248165					Macaulay Library ML 33310931
	Marshall	MS	2016-04-17	2	0.545	0.2725	44.8	4289.9	6119.1	1829.2	https://www.xeno-canto.org/313276					xeno-canto XC313276
	Marshall	MS	2016-03-25	2	0.573	0.2865	37.9	4595.7	6400.2	1804.5	https://www.xeno-canto.org/308573					xeno-canto XC308573
	Marshall	MS	2016-03-25	2	0.552	0.276	44	4192	5639.6	1447.6	https://www.xeno-canto.org/308573					xeno-canto XC308573
	Tompkins	NY	2008-06-07	4	1.025	0.25625	23.5	3985	5574.7	1589.7	https://www.xeno-canto.org/83557					xeno-canto XC83557
	Centre	PA	2017-04-07	4	1.111	0.27775	20	5158.3	6498	1339.7	https://ebird.org/view/checklist/S35758526					Macaulay Library ML 53676711
	Tallapoosa	AL	2018-03-25	4	1.085	0.27125	49.1	4130.6	6574.1	2443.5	https://ebird.org/view/checklist/S43938927					Macaulay Library ML 91496011
	Bullock	AL	2018-03-23	4	0.968	0.242	41.2	4159.2	6380.4	2221.2	https://ebird.org/view/checklist/S43887856					Macaulay Library ML 91005661
	Riley	KS	2017-05-12	3	0.872	0.290667	40.5	4366.8	7390	3023.2	https://www.xeno-canto.org/370487					xeno-canto XC370487
	Blount	TN	2007-05-17	4	1.175	0.29375	35.7	3554	5990.2	2436.2	https://www.xeno-canto.org/13580					xeno-canto XC13580
	Schuyler	NY	2014-06-08	3	0.94	0.313333	27.6	4176.9	6007.8	1830.9	https://macaulaylibrary.org/asset/191099#_ga=2.251008646.123671011.1544895271-1785717800.1537479754					Macaulay Library ML 191099
	Centre	PA	2018-04-28	6	0.731	0.121833	38.3	4790.7	6641.7	1851	https://ebird.org/view/checklist/S45019384					Macaulay Library ML 96903911
	Brown	IN	2009-04-12	4	0.98	0.245	46	3846.9	6149.3	2302.4	https://macaulaylibrary.org/asset/176163#_ga=2.60140141.1744203799.1545403104-1785717800.1537479754					Macaulay Library ML 176163
	Claiborne	LA	2018-04-14	3	1.06	0.353333	44.9	4175.6	6831.1	2655.5	https://ebird.org/view/checklist/S44555477					Macaulay Library ML 103415411
	Otoe	NE	2018-05-12	3	0.956	0.318667	61.4	4616.5	7491	2874.5	https://ebird.org/view/checklist/S45611485					Macaulay Library ML 99868321
	Montgomery	MD	2018-05-08	4	1.061	0.26525	49.8	3571.3	7011.9	3440.6	https://ebird.org/view/checklist/S45451694					Macaulay Library ML 99410401
	Prince William	VA	2017-04-13	5	1.029	0.2058	38	4119.6	7552.7	3433.1	https://ebird.org/view/checklist/S35919924					Macaulay Library ML 54356071
	Dufferin	ON	1996-07-01	4	1.046	0.2615	36.9	3992.3	6312.2	2319.9	https://ebird.org/view/checklist/S43982815					Macaulay Library ML 91521891
	DeKalb	GA	2018-03-20	6	1.358	0.226333	47.9	4311.7	6467.5	2155.8	https://ebird.org/view/checklist/S43807048					Macaulay Library ML 90578951
	Washington	MN	2016-05-07	6	1.429	0.238167	26.8	4282.2	7082.1	2799.9	https://ebird.org/view/checklist/S29469798					Macaulay Library ML 28303621
	Anderson	TN	2016-04-23	2	0.542	0.271	62.6	4589	6800.6	2211.6	https://ebird.org/view/checklist/S29137999					Macaulay Library ML 27489641
	Morgan	TN	2018-06-04	3	1.182	0.394	28.2	4247.4	5672.2	1424.8	https://ebird.org/view/checklist/S46297141					Macaulay Library ML 103229201
	Morgan	TN	2018-05-28	3	0.836	0.278667	34.6	4181	6489.3	2308.3	https://ebird.org/view/checklist/S46101326					Macaulay Library ML 102352721
	Morgan	TN	2018-06-10	2	0.741	0.3705	26.5	4289.9	5574.7	1284.8	https://ebird.org/view/checklist/S46450405					Macaulay Library ML 103941721
	Bristol	MA	2018-04-23	4	1.055	0.26375	37.4	4344.8	6897.4	2552.6	https://ebird.org/view/checklist/S44860545					Macaulay Library ML 96064301
	Dixon	NE	2017-06-05	5	0.986	0.1972	33.1	4021	7467.6	3446.6	https://ebird.org/view/checklist/S37430358					Macaulay Library ML 60426811
	Sarpy	NE	2017-05-16	4	0.683	0.17075	30	4681.9	6119.1	1437.2	https://ebird.org/view/checklist/S36921984					Macaulay Library ML 58429651
	Spencer	IN	2017-05-07	6	1.312	0.218667	34.4	4217	7324.2	3107.2	https://ebird.org/view/checklist/S36640595					Macaulay Library ML 57319941
	Marshall	MS	2017-03-26	6	1.28	0.213333	27.3	4306	6247.9	1941.9	https://ebird.org/view/checklist/S35454000					Macaulay Library ML 52868101
	Kanawha	WV	1957-05-01	5	1.046	0.2092	30.7	3642.7	6236.7	2594	https://macaulaylibrary.org/asset/62289#_ga=2.119307913.123671011.1544895271-1785717800.1537479754					Macaulay Library ML 62289
	New Kent	VA	2018-04-04	3	0.906	0.302	22.3	3897.9	5988.4	2090.5	https://ebird.org/atlasva/view/checklist/S44239728					Macaulay Library ML 92866251
	Anoka	MN	2015-05-03	4	1.097	0.27425	39.6	4647.3	7366	2718.7	https://ebird.org/view/checklist/S40432950					Macaulay Library ML 76243051
	Parke	IN	2018-05-06	4	1.118	0.2795	38	4296.1	7283.3	2987.2	https://ebird.org/view/checklist/S45584364					Macaulay Library ML 102929251
	Vanderburgh	IN	2018-04-13	2	0.539	0.2695	43.2	4448.3	7592.9	3144.6	https://ebird.org/view/checklist/S44523400					Macaulay Library ML 94303851
	Chesterfield	VA	2017-04-01	2	0.529	0.2645	38	4555.6	6864.6	2309	https://ebird.org/view/checklist/S35605070					Macaulay Library ML 53029801
	Baltimore	MD	2018-04-30	3	0.688	0.229333	53.8	4376.6	7139.4	2762.8	https://ebird.org/view/checklist/S45103627					Macaulay Library ML 97387391
	Geauga	OH	2018-04-27	4	1.18	0.295	36.7	4347.1	7071.3	2724.2	https://ebird.org/view/checklist/S44989423					Macaulay Library ML 96793671
	Madison	KY	2018-04-08	3	0.797	0.265667	59.5	4538.7	6968.2	2429.5	https://ebird.org/view/checklist/S44364278					Macaulay Library ML 93464931
	Rockingham	NC	2017-04-09	3	0.785	0.261667	47.4	4553.3	6926.6	2373.3	https://ebird.org/view/checklist/S35808436					Macaulay Library ML 58735141
	Marion	IL	2017-05-08	4	1.169	0.29225	51.2	4246.3	6489.3	2243	https://ebird.org/view/checklist/S36670431					Macaulay Library ML 57448581
	Cook	IL	2017-04-15	4	1.233	0.30825	34.5	4224.6	6641.7	2417.1	https://ebird.org/view/checklist/S35987587					Macaulay Library ML 56557271
	Douglas	NE	2017-04-25	2	0.521	0.2605	50.3	4080.9	7064.1	2983.2	https://ebird.org/view/checklist/S36274329					Macaulay Library ML 56307821
	Winn	LA	2017-03-22	3	0.822	0.274	50.7	4139.7	6647.6	2507.9	https://ebird.org/view/checklist/S35361572					Macaulay Library ML 55782381
	Rutland	VT	2016-05-17	3	0.804	0.268	36	4638.3	7055.5	2417.2	https://ebird.org/view/checklist/S29740361					Macaulay Library ML 34910551
	Frederick	MD	1997-04-06	5	1.155	0.231	40.7	3964.5	5828.4	1863.9	https://macaulaylibrary.org/asset/84760#_ga=2.58810221.1173625759.1544713350-1785717800.1537479754					Macaulay Library ML 84760
	Hennepin	MN	1984-05-31	3	0.714	0.238	49.3	4268.1	6968.4	2700.3	https://ebird.org/view/checklist/S38922920					Macaulay Library ML 67558111
	Andrew	MO	1999-06-18	3	0.823	0.274333	34.8	4246.8	5793.8	1547	https://macaulaylibrary.org/asset/144353#_ga=2.144301429.1311151168.1545573881-1785717800.1537479754					Macaulay Library ML 144353
	Wilkinson	MS	2018-03-31	4	0.956	0.239	32.5	4507.7	6598.2	2090.5	https://www.xeno-canto.org/408861					xeno-canto XC408861
	Schuyler	NY	2014-06-08	3	0.757	0.252333	31	4319.9	6866.1	2546.2	https://macaulaylibrary.org/asset/191099#_ga=2.251008646.123671011.1544895271-1785717800.1537479754					Macaulay Library ML 191099
	Scott	MO	2018-07-11	4	1.279	0.31975	42.5	4059.7	7207.5	3147.8	https://ebird.org/view/checklist/S47142014					Macaulay Library ML 107218631
